# Supplementary material for: Inactivation of branched-chain amino acid uptake halts Staphylococcus aureus growth and induces bacterial quiescence within macrophages
Source: PLoS Pathog. 2025 Aug 8;21(8):e1013291. doi: 10.1371/journal.ppat.1013291 (PMC12333996; doi:10.1371/journal.ppat.1013291)
Supplement: S1 Dataset — S. aureus JE2 wild-type (WT) or its isogenic JE2 brnQ1 mutant were either used to infect primary human macrophages for 10h or were cultivated in Infection Medium (RPMI1640 + 10% v/v heat-inactivated FBS) for 10h. RNA of both pathogen and host cells were isolated together (dual RNA-Seq of infected macrophages) or isolated from planktonic bacteria (Infection Medium) after 10h of infection/cultivation. DESeq2 was used to analyse the following conditions: host transcripts in human macrophages infected with JE2 brnQ1 compared to infected with JE2 WT (HUMAN-ic_Mut_vs_ic_WT); bacterial transcripts for intracellular JE2 brnQ1 compared to intracellular JE2 WT (BACT-ic-Mut_vs_ic_WT); bacterial transcripts in intracellular bacteria compared to Infection Medium for JE2 brnQ1 (BACT-ic_Mut_vs_RPMI_Mut) or JE2 WT (BACT-ic_Mut_vs_RPMI_WT) (HUMAN: human transcripts; BACT: bacterial transcripts; Mut: JE2 brnQ1; WT: JE2 WT; ic: intracellular; RPMI: Infection Medium). (XLSX) [file ppat.1013291.s022.xlsx]

## Sheet: HUMAN-ic_Mut_vs_ic_WT
DESeq2_intracell_Mut_vs_intracell_WT_HUMAN
Chr	Start	End	Strand	Combined_exon_length	ID	gene	gene_biotype	GeneID	description	hMDM_Donor11_Sa_Mut_10h_1	hMDM_Donor11_Sa_Mut_10h_2	hMDM_Donor11_Sa_Mut_10h_3	hMDM_Donor11_Sa_WT_10h_1	hMDM_Donor11_Sa_WT_10h_2	hMDM_Donor11_Sa_WT_10h_3	hMDM_Donor11_Sa_Mut_10h_1_normalized	hMDM_Donor11_Sa_Mut_10h_2_normalized	hMDM_Donor11_Sa_Mut_10h_3_normalized	hMDM_Donor11_Sa_WT_10h_1_normalized	hMDM_Donor11_Sa_WT_10h_2_normalized	hMDM_Donor11_Sa_WT_10h_3_normalized	baseMean	log2FoldChange	lfcSE	stat	pvalue	padj	-log10 padj
NC_000008.11	1970718	2006943	+	8306	gene-KBTBD11	KBTBD11	protein_coding	9920	kelch repeat and BTB domain containing 11	174	150	119	365.17	463.5	357	156.987	168.295	121.954	351.962	423.649	377.401	266.708	-0.899796	0.124774	-7.21143	5.5366e-13	8.03471e-09	8.09503
NC_000001.11	192809039	192812275	+	1348	gene-RGS2	RGS2	protein_coding	5997	regulator of G protein signaling 2	12327	10882.5	11731	24101	20444	21284.5	11121.7	12209.2	12022.2	23240.1	18666.1	22500.3	16626.6	-0.692668	0.105384	-6.57278	4.93859e-11	3.58344e-07	6.4457
NC_000002.12	236537131	236582358	+	2478	gene-ACKR3	ACKR3	protein_coding	57007	atypical chemokine receptor 3	534.5	579	762	1269.5	1551.83	1498	481.786	649.617	780.913	1224.64	1417.03	1583.6	1022.93	-0.715907	0.127512	-5.61443	1.97209e-08	9.53964e-05	4.02047
NC_000001.11	206957955	206970657	-	3076	gene-FCAMR	FCAMR	protein_coding	83953	Fc fragment of IgA and IgM receptor	1606	1603	1700	2757	2650	2533	1448.97	1798.51	1742.19	2658.52	2419.55	2677.75	2124.25	-0.502702	0.107494	-4.67656	2.91731e-06	0.010451	1.98084
NC_000008.11	9136255	9151586	-	5758	gene-PPP1R3B	PPP1R3B	protein_coding	79660	protein phosphatase 1 regulatory subunit 3B	1673.86	1545.17	1833.78	2756.72	2708.82	2506.54	1510.32	1733.43	1879.52	2658.52	2473.41	2650.26	2150.91	-0.483505	0.105217	-4.59531	4.32098e-06	0.010451	1.98084
NC_000015.10	39581079	39599466	+	7789	gene-THBS1	THBS1	protein_coding	7057	thrombospondin 1	7521	5931	7609	10472.5	14240.8	10220	6785.61	6654.37	7797.86	10097.9	13002.5	10804	9190.39	-0.516179	0.11183	-4.61576	3.91653e-06	0.010451	1.98084
NC_000019.10	8364129	8374373	+	1955	gene-ANGPTL4	ANGPTL4	protein_coding	51129	angiopoietin like 4	3605	4598	4489	7875	8542.75	7277	3252.51	5158.79	4600.42	7593.7	7800.07	7692.84	6016.39	-0.560939	0.123188	-4.55351	5.27588e-06	0.0109377	1.96108
NC_000023.11	48913182	48919024	-	2075	gene-PIM2	PIM2	protein_coding	11040	Pim-2 proto-oncogene%2C serine/threonine kinase	533	473.2	574	780	1066	889	480.884	530.689	588.247	752.138	973.296	939.802	710.843	-0.53158	0.118174	-4.49829	6.8503e-06	0.0124264	1.90565
NC_000006.12	111087503	111231194	+	13395	gene-SLC16A10	SLC16A10	protein_coding	117247	solute carrier family 16 member 10	8284.53	7434.18	8790.34	12196.2	12841.7	11212.2	7474.91	8340.68	9008.17	11760.4	11725.2	11852.7	10027	-0.425718	0.0977923	-4.35329	1.3411e-05	0.0216245	1.66505
NC_000012.12	52022832	52059507	+	8077	gene-NR4A1	NR4A1	protein_coding	3164	nuclear receptor subfamily 4 group A member 1	72.44	127.2	64.57	255.84	238.5	207.77	64.96	142.489	66.6133	246.856	217.303	219.886	159.684	-0.552729	0.130365	-4.23987	2.23653e-05	0.0324565	1.4887
NC_000006.12	132680849	132714055	-	3853	gene-VNN1	VNN1	protein_coding	8876	vanin 1	1130	1098.83	1073.33	1695	2117.94	1479.33	1019.51	1233.04	1099.63	1634.45	1933.81	1563.52	1413.99	-0.468613	0.112331	-4.17172	3.02313e-05	0.0398833	1.39921
NC_000001.11	185292367	185317292	-	8345	gene-IVNS1ABP	IVNS1ABP	protein_coding	10625	influenza virus NS1A binding protein	17226.2	13520.3	13718	21598.4	21412.2	18633.8	15541.7	15168.9	14058.5	20826.5	19549.9	19698.8	17474.1	-0.367459	0.0898123	-4.09141	4.28752e-05	0.0518504	1.28525
NC_000007.14	30424527	30478866	-	7869	gene-NOD1	NOD1	protein_coding	10392	nucleotide binding oligomerization domain containing 1	2037.5	1858	2102	2818.5	3089	2905	1838.73	2084.61	2154.17	2717.34	2820.37	3071.01	2447.7	-0.409948	0.102225	-4.01024	6.06572e-05	0.067712	1.16933
NC_000006.12	43770209	43786487	+	3796	gene-VEGFA	VEGFA	protein_coding	7422	vascular endothelial growth factor A	10108.8	11187	12326.5	17049	19777.8	18671	9120.56	12551.4	12631.9	16440	18058	19737.9	14756.6	-0.472077	0.119125	-3.96288	7.40506e-05	0.0767587	1.11487
NC_000020.11	49982980	49988886	+	1705	gene-SNAI1	SNAI1	protein_coding	6615	snail family transcriptional repressor 1	258	358.5	376.5	553.17	738	712.5	232.773	401.663	385.332	533.247	673.821	752.687	496.587	-0.516242	0.131246	-3.93339	8.37576e-05	0.0810327	1.09134
NC_000006.12	47231532	47309910	-	3733	gene-TNFRSF21	TNFRSF21	protein_coding	27242	TNF receptor superfamily member 21	5513	6649	7110	10215	11491	11705.2	4973.95	7459.94	7286.47	9850.12	10491.7	12373.9	8739.34	-0.483038	0.124778	-3.87116	0.000108317	0.0982438	1.00769
NC_000013.11	30906271	30925577	+	3408	gene-MEDAG	MEDAG	protein_coding	84935	mesenteric estrogen dependent adipogenesis	17	32	29	51	111	97	15.3378	35.9028	29.7198	49.1783	101.347	102.543	55.6714	-0.458763	0.119838	-3.82819	0.000129087	0.110195	0.957838
NC_000014.9	51847131	51969800	+	4994	gene-GNG2	GNG2	protein_coding	54331	G protein subunit gamma 2	1419	1056	1431	1808	2053	1847	1280.25	1184.79	1466.52	1743.42	1874.46	1952.55	1583.67	-0.397897	0.107045	-3.71711	0.000201512	0.162464	0.789243
NC_000005.10	58453982	58460139	-	2839	gene-PLK2	PLK2	protein_coding	10769	polo like kinase 2	76	73	85	119	184	159	68.5688	81.9033	87.1097	114.749	167.999	168.086	114.736	-0.487373	0.131653	-3.70196	0.000213942	0.163407	0.78673
NC_000019.10	40717112	40740860	+	3442	gene-ITPKC	ITPKC	protein_coding	80271	inositol-trisphosphate 3-kinase C	738	607	708	964	1001	895	665.84	681.032	725.573	929.565	913.949	946.145	810.351	-0.35727	0.0983288	-3.63342	0.000279689	0.202942	0.692628
NC_000005.10	58969038	60524329	-	19393	gene-PDE4D	PDE4D	protein_coding	5144	phosphodiesterase 4D	1006.75	1265.5	1405.33	1825.3	2408	2454	908.537	1420.41	1439.87	1759.81	2198.59	2594.23	1720.24	-0.46692	0.129917	-3.59399	0.000325656	0.225044	0.647733
NC_000013.11	33103137	33676829	-	8621	gene-STARD13	STARD13	protein_coding	90627	StAR related lipid transfer domain containing 13	732	578	628.5	877	1076	811	660.426	648.495	643.587	845.673	982.427	857.344	772.992	-0.370587	0.104396	-3.54983	0.000385486	0.243225	0.613992
NC_000023.11	109641335	109733392	-	5464	gene-ACSL4	ACSL4	protein_coding	2182	acyl-CoA synthetase long chain family member 4	42427.2	41622.3	45195.6	58748.8	66548.8	67326.2	38278.6	46698.4	46317.8	56650.5	60761.6	71173.3	53313.4	-0.398517	0.112175	-3.55264	0.00038138	0.243225	0.613992
NC_000023.11	47582408	47586789	+	1841	gene-TIMP1	TIMP1	protein_coding	7076	TIMP metallopeptidase inhibitor 1	19221	16278	20174	27290.2	25712.5	28859.5	17341.6	18263.3	20674.7	26315.2	23476	30509.2	22763.3	-0.392004	0.111908	-3.50291	0.0004602	0.278267	0.555538
NC_000006.12	7726099	7881728	+	3784	gene-BMP6	BMP6	protein_coding	654	bone morphogenetic protein 6	730	754	748.75	990.5	1358	1127.64	658.622	845.961	767.59	954.637	1239.9	1192.46	943.195	-0.41106	0.119312	-3.44526	0.000570507	0.331168	0.479952
NC_000002.12	71068278	71079808	+	3771	gene-NAGK	NAGK	protein_coding	55577	N-acetylglucosamine kinase	2073.7	1506.75	1669	1433.83	1454.62	1068	1871.21	1690.8	1710.43	1382.78	1328.47	1129.03	1518.78	0.362861	0.10671	3.40043	0.000672801	0.348703	0.457544
NC_000007.14	90211740	90243408	+	11302	gene-STEAP2	STEAP2	protein_coding	261729	STEAP2 metalloreductase	338.5	514.33	648	693.67	1324.33	1486.4	304.951	576.689	664.084	669.21	1208.86	1570.92	832.452	-0.43636	0.128143	-3.40526	0.000661021	0.348703	0.457544
NC_000016.10	87830022	87869507	-	5366	gene-SLC7A5	SLC7A5	protein_coding	8140	solute carrier family 7 member 5	3510.33	3112.45	3025.77	5134.67	4650.91	3871	3166.8	3491.55	3101.11	4951.58	4246.53	4092.21	3841.63	-0.357925	0.104873	-3.41295	0.000642634	0.348703	0.457544
NC_000001.11	22710770	22921500	+	11409	gene-EPHB2	EPHB2	protein_coding	2048	EPH receptor B2	1401.5	1078.88	1107.25	865.75	881.5	929.5	1264.91	1210.6	1134.48	835.066	805.298	983.145	1038.92	0.362347	0.108244	3.34751	0.000815408	0.351065	0.454613
NC_000001.11	24899511	24965158	-	4903	gene-RUNX3	RUNX3	protein_coding	864	RUNX family transcription factor 3	1639.5	1371.5	1599.45	2067.25	2138.7	1965.75	1479.64	1539.33	1638.69	1993.17	1952.98	2078.35	1780.36	-0.315416	0.0942916	-3.34511	0.000822505	0.351065	0.454613
NC_000002.12	48530154	48598515	+	5648	gene-STON1	STON1	protein_coding	11037	stonin 1	38.5	53.5	42	79.5	164	85	34.2844	60.586	43.0425	77.1424	149.738	89.8573	75.7751	-0.429408	0.126821	-3.38593	0.000709369	0.351065	0.454613
NC_000010.11	70672506	70762441	+	6275	gene-ADAMTS14	ADAMTS14	protein_coding	140766	ADAM metallopeptidase with thrombospondin type 1 motif 14	503	381	464	340	374.33	283	453.818	427.468	475.517	327.855	341.475	299.172	387.551	0.373447	0.111207	3.35813	0.000784725	0.351065	0.454613
NC_000010.11	99659509	99711245	+	8834	gene-ENTPD7	ENTPD7	protein_coding	57089	ectonucleoside triphosphate diphosphohydrolase 7	3306.5	3267.38	3242.5	4312	5244.27	4417.83	2982.74	3665.45	3322.47	4157.97	4787.96	4670.47	3931.18	-0.358021	0.106296	-3.36814	0.000756783	0.351065	0.454613
NC_000012.12	68842193	68963240	-	6867	gene-CPM	CPM	protein_coding	1368	carboxypeptidase M	6449.16	5023.73	5337.14	8061.22	8867.1	6316.31	5818.43	5636.74	5469.47	7773.06	8095.89	6676.93	6578.42	-0.340001	0.100961	-3.36764	0.000758142	0.351065	0.454613
NC_000012.12	108621895	108633894	-	2796	gene-SELPLG	SELPLG	protein_coding	6404	selectin P ligand	1814	1484	1727	1334	1480	1245	1636.63	1664.99	1769.86	1286.35	1351.29	1316.15	1504.21	0.306547	0.0931789	3.28988	0.00100231	0.393123	0.405472
NC_000017.11	75874164	75878599	-	2419	gene-TRIM47	TRIM47	protein_coding	91107	tripartite motif containing 47	631.25	364	480	369.5	324	304	569.302	408.395	491.914	356.783	295.824	321.372	407.265	0.405056	0.122949	3.2945	0.000985959	0.393123	0.405472
NC_000018.10	63637259	63644310	-	1780	gene-SERPINB4	SERPINB4	protein_coding	6318	serpin family B member 4	734.5	1185.67	1466	1737.25	2438.25	3287.5	662.231	1330.65	1502.39	1674.95	2225.98	3475.89	1812.02	-0.425619	0.129167	-3.29511	0.000983821	0.393123	0.405472
NC_000014.9	64704128	64750249	+	12420	gene-PLEKHG3	PLEKHG3	protein_coding	26030	pleckstrin homology and RhoGEF domain containing G3	602.25	385.33	460.6	312.33	272.75	355	543.137	431.956	472.442	300.855	249.259	375.286	395.489	0.414281	0.126602	3.27231	0.00106672	0.407373	0.390007
NC_000014.9	85527372	85654428	+	48146	gene-FLRT2	FLRT2	protein_coding	23768	fibronectin leucine rich transmembrane protein 2	362.54	272.47	350	515	490.94	414.75	327.506	305.174	358.687	496.604	448.301	438.715	395.831	-0.363793	0.113104	-3.21645	0.00129789	0.482948	0.3161
NC_000001.11	21428068	21432220	+	4153	gene-HS6ST1P1	HS6ST1P1	pseudogene	388605	heparan sulfate 6-O-sulfotransferase 1 pseudogene 1	659.5	557.83	540.67	1016.83	852.67	711	595.466	626.056	554.428	980.672	778.82	751.63	714.512	-0.367326	0.116454	-3.15425	0.00160912	0.583789	0.233744
NC_000010.11	103446783	103452403	-	2651	gene-CALHM2	CALHM2	protein_coding	51063	calcium homeostasis modulator family member 2	1374	930	1134	989	831	711	1239.65	1043.43	1162.15	953.672	758.733	751.63	984.877	0.358965	0.115414	3.11023	0.00186939	0.635686	0.196758
NC_000012.12	121132819	121188032	+	5546	gene-P2RX7	P2RX7	protein_coding	5027	purinergic receptor P2X 7	3394.76	3137.83	3324.47	2448.51	2818.7	2572.94	3063.04	3520.72	3406.5	2361.52	2573.85	2720.03	2940.94	0.31504	0.101205	3.1129	0.00185259	0.635686	0.196758
NC_000014.9	23520857	23556315	-	14884	gene-ZFHX2	ZFHX2	protein_coding	85446	zinc finger homeobox 2	553	358	390	329	321	291	498.929	401.663	399.68	317.248	293.085	307.629	369.706	0.365728	0.117673	3.108	0.00188358	0.635686	0.196758
NC_000015.10	80695310	80755621	+	2361	gene-ABHD17C	ABHD17C	protein_coding	58489	abhydrolase domain containing 17C%2C depalmitoylase	1096	897	1105	1334.2	1524	1690.5	988.835	1006.4	1132.43	1286.35	1391.47	1786.57	1265.34	-0.367427	0.118896	-3.09031	0.00199946	0.659457	0.180814
NC_000005.10	150777946	150796736	+	2334	gene-SMIM3	SMIM3	protein_coding	85027	small integral membrane protein 3	1689	1464	1726.5	2235.5	2192.75	2136	1523.85	1642.55	1768.84	2156.13	2002.29	2258.06	1891.95	-0.310668	0.101254	-3.06821	0.00215347	0.664917	0.177233
NC_000007.14	90154469	90164827	+	1219	gene-STEAP1	STEAP1	protein_coding	26872	STEAP family member 1	443.5	514.5	612	695.83	1028.17	906.5	400.586	576.689	627.19	671.139	938.601	957.773	695.33	-0.39912	0.129794	-3.07502	0.00210492	0.664917	0.177233
NC_000008.11	42752620	42768786	-	2400	gene-CHRNA6	CHRNA6	protein_coding	8973	cholinergic receptor nicotinic alpha 6 subunit	121	119	92	218.5	221	138	109.169	133.514	94.2835	210.213	201.781	145.886	149.141	-0.402655	0.131153	-3.07011	0.00213978	0.664917	0.177233
NC_000016.10	21597221	21657473	+	3336	gene-METTL9	METTL9	protein_coding	51108	methyltransferase like 9	1473	1327	1355	1748	1997	1872.5	1328.97	1488.85	1388.63	1685.56	1823.33	1978.97	1615.72	-0.312823	0.102404	-3.0548	0.00225213	0.680895	0.16692
NC_000002.12	200585952	200677064	+	5177	gene-AOX1	AOX1	protein_coding	316	aldehyde oxidase 1	89	88	63	118	170	137	80.2977	98.7328	64.5637	113.785	155.216	144.829	109.571	-0.399063	0.13175	-3.02893	0.00245421	0.689689	0.161346
NC_000006.12	37005655	37029072	+	7439	gene-FGD2	FGD2	protein_coding	221472	FYVE%2C RhoGEF and PH domain containing 2	1487	811	818.42	803.2	631.33	560	1341.6	909.912	838.303	774.316	576.126	592.001	838.71	0.394762	0.129743	3.04264	0.00234512	0.689689	0.161346
NC_000011.10	102862736	102874982	-	1822	gene-MMP12	MMP12	protein_coding	4321	matrix metallopeptidase 12	2227	2633	2819.75	3749	3841	5038	2009.25	2954.13	2889.99	3615.08	3506.97	5325.89	3383.55	-0.392551	0.129662	-3.02749	0.00246598	0.689689	0.161346
NC_000019.10	2476127	2478259	+	1609	gene-GADD45B	GADD45B	protein_coding	4616	growth arrest and DNA damage inducible beta	1724	1456	1861.5	2584	2269	2185	1555.43	1633.58	1908.22	2491.7	2071.68	2309.86	1995.08	-0.333852	0.110298	-3.02683	0.00247132	0.689689	0.161346
NC_000018.10	26454910	26657473	-	4318	gene-KCTD1	KCTD1	protein_coding	284252	potassium channel tetramerization domain containing 1	94.5	67.5	80	48.5	53.5	43.5	84.8088	76.2935	81.9856	46.2854	49.3039	46.5144	64.1986	0.39773	0.131821	3.0172	0.00255122	0.698553	0.155801
NC_000002.12	27889456	27891114	-	1659	gene-BABAM2-AS1	BABAM2-AS1	lncRNA	100302650	BABAM2 antisense RNA 1	25.5	37	51	63.17	99.67	93	23.4578	41.5127	52.2658	60.7496	91.3036	98.3145	61.2673	-0.377344	0.125765	-3.00039	0.00269634	0.698737	0.155687
NC_000002.12	101345550	101387970	-	8280	gene-CREG2	CREG2	protein_coding	200407	cellular repressor of E1A stimulated genes 2	63.32	73.9	60.33	112.5	152.5	96.2	56.84	83.0253	61.4892	107.999	138.781	101.486	91.6035	-0.396598	0.131885	-3.00715	0.0026371	0.698737	0.155687
NC_000011.10	60378485	60395954	+	3009	gene-MS4A7	MS4A7	protein_coding	58475	membrane spanning 4-domains A7	7067.68	5975.32	7162.47	8575.92	9355.36	9299.37	6376.9	6703.73	7339.76	8269.66	8541.45	9830.39	7843.65	-0.310779	0.103455	-3.00402	0.00266438	0.698737	0.155687
NC_000010.11	87659878	87747705	+	3699	gene-PAPSS2	PAPSS2	protein_coding	9060	3%27-phosphoadenosine 5%27-phosphosulfate synthase 2	1562	1662	1556.1	2062.5	2638	2212	1409.27	1864.7	1594.62	1988.34	2408.59	2338.4	1933.99	-0.346496	0.11579	-2.99246	0.00276743	0.704577	0.152072
NC_000015.10	62066977	62070917	+	3445	gene-C2CD4A	C2CD4A	protein_coding	145741	C2 calcium dependent domain containing 4A	70	37.67	45.5	86.25	90	105.5	63.1555	42.6346	47.1417	82.928	82.1732	112.057	71.6817	-0.388228	0.131477	-2.95283	0.00314874	0.761575	0.118287
NC_000018.10	63655197	63661893	-	1707	gene-SERPINB3	SERPINB3	protein_coding	6317	serpin family B member 3	92.5	148.67	178	202.75	298.25	400.5	83.0044	167.173	182.418	195.749	272.085	422.858	220.548	-0.375983	0.126987	-2.96079	0.00306849	0.761575	0.118287
NC_000022.11	46093588	46097919	+	4254	gene-LOC112268288	LOC112268288	lncRNA	112268288		72.5	47	58	37.67	33.5	22.5	64.96	52.7323	59.4396	36.6426	31.0432	23.2572	44.6791	0.382671	0.129378	2.95777	0.00309869	0.761575	0.118287
NC_000002.12	187464230	187554505	-	5280	gene-TFPI	TFPI	protein_coding	7035	tissue factor pathway inhibitor	2391	2274.33	2397.2	2897	3640.5	3142.33	2157.21	2551.35	2456.49	2793.52	3323.45	3321.55	2767.26	-0.313409	0.107833	-2.90644	0.00365563	0.803376	0.0950809
NC_000007.14	55517125	55521065	-	2586	gene-LOC107986798	LOC107986798	lncRNA	107986798		263.83	160	203.38	148.88	161	125.67	238.187	179.514	208.039	143.678	146.999	133.2	174.936	0.365408	0.12592	2.9019	0.00370908	0.803376	0.0950809
NC_000007.14	75156578	75171998	-	1442	gene-NCF1C	NCF1C	transcribed_pseudogene	654817	neutrophil cytosolic factor 1C pseudogene	1148.56	773.31	889.83	782.31	575.66	655.41	1036.65	867.278	912.09	754.067	525.909	692.43	798.071	0.354875	0.12201	2.90857	0.00363081	0.803376	0.0950809
NC_000011.10	111927144	112022653	+	8255	gene-DIXDC1	DIXDC1	protein_coding	85458	DIX domain containing 1	175	204	170.33	254	330	288	157.889	228.881	174.219	244.927	301.302	304.458	235.279	-0.372601	0.128141	-2.90775	0.00364035	0.803376	0.0950809
NC_000015.10	63321378	63382110	-	6409	gene-CA12	CA12	protein_coding	771	carbonic anhydrase 12	1190.83	1881.83	1982.42	2359.25	3672.2	3144.42	1074.55	2111.54	2031.19	2274.74	3352.67	3323.66	2361.39	-0.386478	0.131883	-2.93045	0.00338469	0.803376	0.0950809
NC_000017.11	76565377	76586128	-	3580	gene-ST6GALNAC2	ST6GALNAC2	protein_coding	10610	ST6 N-acetylgalactosaminide alpha-2%2C6-sialyltransferase 2	31	32	38	61	96	52	27.9689	35.9028	38.9432	58.8211	87.6515	54.9715	50.7098	-0.3746	0.128557	-2.91387	0.00356977	0.803376	0.0950809
NC_000022.11	29073035	29168333	+	9522	gene-KREMEN1	KREMEN1	protein_coding	83999	kringle containing transmembrane protein 1	641.67	472.45	684.44	903.12	801.89	956.37	579.226	529.567	700.977	870.744	732.255	1010.63	737.233	-0.358663	0.123268	-2.90963	0.00361857	0.803376	0.0950809
NC_000007.14	73220639	73235945	+	1516	gene-NCF1B	NCF1B	transcribed_pseudogene	654816	neutrophil cytosolic factor 1B pseudogene	628.06	408.56	467.5	411.75	311.75	341.25	566.595	458.883	479.616	397.283	284.867	360.486	424.622	0.357614	0.123692	2.89115	0.00383833	0.819144	0.0866396
NC_000002.12	128265480	128318868	-	4223	gene-HS6ST1	HS6ST1	protein_coding	9394	heparan sulfate 6-O-sulfotransferase 1	1508.5	1353.67	1296.33	2488.17	1985.17	1598.67	1360.55	1519.14	1328.17	2399.13	1812.38	1690.37	1684.96	-0.345115	0.120069	-2.87431	0.00404908	0.851598	0.0697652
NC_000006.12	16238587	16295549	+	1651	gene-GMPR	GMPR	protein_coding	2766	guanosine monophosphate reductase	152	137	118	66	103	90	137.138	153.709	120.929	63.6425	94.0427	95.143	110.767	0.3747	0.13157	2.8479	0.00440085	0.912358	0.0398345
NC_000001.11	14362	29370	-	1769	gene-WASH7P	WASH7P	transcribed_pseudogene	653635	WASP family homolog 7%2C pseudogene	284.69	206.33	256.51	264.6	247.18	215.64	257.133	231.124	263.379	255.534	225.52	228.343	243.506	0.0609069	0.118249	0.515071	0.606503	0.999996	1.87556e-06
NC_000001.11	89006	267354	-	4894	gene-LOC100996442	LOC100996442	misc_RNA	100996442		87.53	66.15	73.81	72.76	85.19	70.71	79.3955	74.0496	75.8367	70.3924	77.6081	75.0573	75.3899	0.0225021	0.131143	0.171585	0.863764	0.999996	1.87556e-06
NC_000001.11	134773	140566	-	5474	gene-LOC729737	LOC729737	lncRNA	729737	uncharacterized LOC729737	208.8	115.84	107.32	165.26	127.49	107.37	188.564	130.148	109.656	159.106	115.956	113.114	136.091	0.070018	0.131813	0.531192	0.595286	0.999996	1.87556e-06
NC_000001.11	184878	199860	-	1761	gene-WASH9P	WASH9P	transcribed_pseudogene	102723897		367.74	272.68	323.58	327.09	303.61	256.46	332.018	306.296	332.042	315.319	277.563	270.629	305.644	0.125624	0.115007	1.09232	0.274693	0.999996	1.87556e-06
NC_000001.11	490756	495445	-	4370	gene-LOC100132287	LOC100132287	lncRNA	100132287	uncharacterized LOC100132287	74.4	57.28	62.93	75.08	63.95	56.14	66.7644	63.9519	64.5637	72.321	58.4343	59.2001	64.2059	0.020453	0.131872	0.155098	0.876744	0.999996	1.87556e-06
NC_000001.11	632615	632685	-	71	gene-MIR12136	MIR12136	miRNA	113219467	microRNA 12136	114.83	50.58	62	117.67	39.67	34.5	103.755	57.2201	63.5389	113.785	36.5214	35.9429	68.4606	0.0640737	0.112015	0.572012	0.567314	0.999996	1.87556e-06
NC_000001.11	725759	778634	-	7117	gene-LOC100288069	LOC100288069	lncRNA	100288069	uncharacterized LOC100288069	265.51	195.47	222.71	245.29	253.81	214.39	239.991	218.783	228.535	236.248	231.911	226.229	230.283	-0.0101933	0.116298	-0.0876487	0.930156	0.999996	1.87556e-06
NC_000001.11	826206	827522	-	1317	gene-LINC00115	LINC00115	lncRNA	79854	long intergenic non-protein coding RNA 115	77	68.5	78.5	86	70.5	69	69.4711	76.2935	79.936	82.928	63.9125	72.943	74.2474	0.0198154	0.131707	0.15045	0.880409	0.999996	1.87556e-06
NC_000001.11	827591	859446	+	9233	gene-LINC01128	LINC01128	lncRNA	643837	long intergenic non-protein coding RNA 1128	590.33	520.36	652.06	787.65	804.56	782.86	532.311	583.421	668.183	759.852	734.994	827.744	684.418	-0.290674	0.112116	-2.59261	0.0095251	0.999996	1.87556e-06
NC_000001.11	944203	959256	-	2757	gene-NOC2L	NOC2L	protein_coding	26155	NOC2 like nucleolar associated transcriptional repressor	1204.33	768.17	818.5	1117.83	946.83	652	1086.27	861.668	838.303	1078.06	864.645	689.258	903.036	0.051974	0.127253	0.408429	0.682959	0.999996	1.87556e-06
NC_000001.11	960103	965719	+	3277	gene-KLHL17	KLHL17	protein_coding	339451	kelch like family member 17	106	79	71	96	88	80	95.6355	88.6351	72.7622	92.5708	80.3472	84.5716	85.7537	-0.000409062	0.131269	-0.00311621	0.997514	0.999996	1.87556e-06
NC_000001.11	965820	975865	+	4005	gene-PLEKHN1	PLEKHN1	protein_coding	84069	pleckstrin homology domain containing N1	35	69	60	24	54	44	31.5778	77.4155	61.4892	23.1427	49.3039	46.5144	48.2406	0.138687	0.117321	1.18212	0.237158	0.999996	1.87556e-06
NC_000001.11	1013497	1014540	+	637	gene-ISG15	ISG15	protein_coding	9636	ISG15 ubiquitin like modifier	2963	4925	3067	1604	3648	3984.5	2673.28	5525.67	3143.12	1546.7	3330.76	4211.66	3405.2	0.0662873	0.107046	0.619243	0.535756	0.999996	1.87556e-06
NC_000001.11	1020102	1056119	+	8127	gene-AGRN	AGRN	protein_coding	375790	agrin	2946.5	2949	2898.67	2440.83	2949.33	2793.42	2657.95	3308.67	2970.95	2353.81	2692.54	2952.61	2822.75	0.121612	0.112583	1.0802	0.280054	0.999996	1.87556e-06
NC_000001.11	1059734	1066453	+	974	gene-LOC100288175	LOC100288175	lncRNA	100288175	uncharacterized LOC100288175	57.8	74.68	78.92	53.64	117.17	79.39	52.3289	84.1473	80.9608	52.0711	106.825	83.5144	76.6413	-0.0609212	0.127821	-0.476612	0.633639	0.999996	1.87556e-06
NC_000001.11	1081823	1116089	-	2432	gene-C1orf159	C1orf159	protein_coding	54991	chromosome 1 open reading frame 159	141	107	149	148	104.25	100	127.213	120.05	152.698	142.713	94.9557	105.714	123.891	0.120111	0.131356	0.914394	0.36051	0.999996	1.87556e-06
NC_000001.11	1203508	1207901	-	2457	gene-TNFRSF18	TNFRSF18	protein_coding	8784	TNF receptor superfamily member 18	68	79	76	65	108	49	61.3511	88.6351	77.8863	62.6782	98.6079	51.8001	73.4931	0.0361106	0.129463	0.278926	0.780301	0.999996	1.87556e-06
NC_000001.11	1211326	1216812	-	3671	gene-TNFRSF4	TNFRSF4	protein_coding	7293	TNF receptor superfamily member 4	130	103.12	85	93	129	87.17	117.289	115.562	87.1097	89.678	117.782	91.9716	103.232	0.0508687	0.131477	0.386902	0.698829	0.999996	1.87556e-06
NC_000001.11	1216908	1232005	-	4008	gene-SDF4	SDF4	protein_coding	51150	stromal cell derived factor 4	6767.8	5153.87	5518	6397.75	6236.75	4882	6106.24	5782.6	5654.96	6169.46	5694.61	5160.98	5761.47	0.0358931	0.0992542	0.361628	0.71763	0.999996	1.87556e-06
NC_000001.11	1232237	1235041	+	2805	gene-B3GALT6	B3GALT6	protein_coding	126792	beta-1%2C3-galactosyltransferase 6	424.75	276	383.5	355.5	362	302.75	383.444	309.662	393.531	343.284	330.519	320.315	346.792	0.0941486	0.117629	0.800387	0.423487	0.999996	1.87556e-06
NC_000001.11	1253912	1273854	-	4337	gene-UBE2J2	UBE2J2	protein_coding	118424	ubiquitin conjugating enzyme E2 J2	885	712	757	838	894	700.25	798.466	798.838	775.789	808.066	816.254	740.001	789.569	0.00407115	0.0995572	0.0408926	0.967382	0.999996	1.87556e-06
NC_000001.11	1292384	1307930	-	6632	gene-ACAP3	ACAP3	protein_coding	116983	ArfGAP with coiled-coil%2C ankyrin repeat and PH domains 3	386	230	359	298	295.5	187.5	348.258	258.052	367.911	287.355	270.259	198.743	288.429	0.216808	0.129541	1.67365	0.0941985	0.999996	1.87556e-06
NC_000001.11	1308563	1311677	+	1412	gene-PUSL1	PUSL1	protein_coding	126789	pseudouridine synthase like 1	141.25	94	95	136	96	77.25	127.213	105.465	97.3579	131.142	87.6515	81.4001	105.038	0.0680337	0.131875	0.515897	0.605926	0.999996	1.87556e-06
NC_000001.11	1311585	1324687	-	2629	gene-INTS11	INTS11	protein_coding	54973	integrator complex subunit 11	1293.5	912.5	1118.5	1219	1123	868	1167.47	1023.23	1145.75	1175.46	1025.34	917.602	1075.81	0.0745018	0.11211	0.664541	0.506344	0.999996	1.87556e-06
NC_000001.11	1324757	1328896	+	3041	gene-CPTP	CPTP	protein_coding	80772	ceramide-1-phosphate transfer protein	515	383	382	496	474	379	464.644	429.712	391.481	478.283	432.779	400.658	432.926	-0.0213494	0.114538	-0.186395	0.852135	0.999996	1.87556e-06
NC_000001.11	1335278	1349418	-	3343	gene-DVL1	DVL1	protein_coding	1855	dishevelled segment polarity protein 1	591	472.5	476.5	638	590.12	488	533.213	529.567	487.814	615.21	538.691	515.887	536.73	-0.0829444	0.110174	-0.752849	0.451541	0.999996	1.87556e-06
NC_000001.11	1373730	1375516	-	1484	gene-AURKAIP1	AURKAIP1	protein_coding	54998	aurora kinase A interacting protein 1	1147	745	882.75	1113	949.88	684.5	1034.85	835.863	904.916	1073.24	867.384	723.087	906.557	0.0400465	0.123772	0.32355	0.746278	0.999996	1.87556e-06
NC_000001.11	1385711	1399342	-	5817	gene-CCNL2	CCNL2	protein_coding	81669	cyclin L2	1501	1258.5	1300	1321	1557	1268	1354.23	1411.43	1332.27	1273.81	1421.6	1340.46	1355.63	0.0182989	0.0962093	0.190199	0.849153	0.999996	1.87556e-06
NC_000001.11	1399530	1402046	+	1748	gene-MRPL20-AS1	MRPL20-AS1	lncRNA	148413	MRPL20 antisense RNA 1	148	127	157	164	141	118	133.529	142.489	160.897	158.142	128.738	124.743	141.423	0.0523729	0.128065	0.408955	0.682572	0.999996	1.87556e-06
NC_000001.11	1401909	1407293	-	1045	gene-MRPL20	MRPL20	protein_coding	55052	mitochondrial ribosomal protein L20	604	408.5	433	621	461	395	544.942	457.761	443.747	598.818	420.91	417.572	480.625	0.00623602	0.126403	0.0493342	0.960653	0.999996	1.87556e-06
NC_000001.11	1471732	1509466	+	6268	gene-ATAD3B	ATAD3B	protein_coding	83858	ATPase family AAA domain containing 3B	458.11	347.15	412.18	441.57	357.92	236.04	413.218	389.321	422.226	426.212	326.867	249.486	371.222	0.174291	0.128937	1.35176	0.176453	0.999996	1.87556e-06
NC_000001.11	1512143	1534687	+	2885	gene-ATAD3A	ATAD3A	protein_coding	55210	ATPase family AAA domain containing 3A	449	278.75	325.25	404.1	301.92	202.67	405.098	313.028	333.067	389.569	275.737	214.6	321.85	0.139639	0.131375	1.0629	0.287826	0.999996	1.87556e-06
NC_000001.11	1541673	1574863	-	1284	gene-SSU72	SSU72	protein_coding	29101	SSU72 homolog%2C RNA polymerase II CTD phosphatase	1711	1424	1447	1709.17	1809.5	1488.5	1543.7	1597.68	1482.92	1647.95	1652.6	1573.03	1582.98	-0.0651056	0.0924552	-0.704186	0.481317	0.999996	1.87556e-06
NC_000001.11	1598012	1600135	-	2124	gene-FNDC10	FNDC10	protein_coding	643988	fibronectin type III domain containing 10	93	56	52	70	54	47	83.9066	62.83	53.2907	67.4996	49.3039	49.6858	61.0861	0.114551	0.130463	0.87803	0.379927	0.999996	1.87556e-06
NC_000001.11	1613730	1630610	+	9692	gene-MIB2	MIB2	protein_coding	142678	mindbomb E3 ubiquitin protein ligase 2	179	132.25	193	193	172	166	161.498	148.099	197.79	186.106	157.042	175.486	171.004	-0.0193253	0.12698	-0.152191	0.879036	0.999996	1.87556e-06
NC_000001.11	1635225	1659619	-	4363	gene-CDK11B	CDK11B	protein_coding	984	cyclin dependent kinase 11B	695.77	608.86	679.25	700.27	751.9	580.18	627.946	683.276	695.853	674.996	686.603	613.144	663.636	0.0179589	0.104844	0.171292	0.863994	0.999996	1.87556e-06
NC_000001.11	1659798	1692795	-	6908	gene-SLC35E2B	SLC35E2B	protein_coding	728661	solute carrier family 35 member E2B	1547.02	1073.64	1493.7	1437.92	1354.83	1470.25	1395.74	1204.99	1531.08	1386.63	1237.16	1554	1384.93	-0.0114309	0.115101	-0.0993117	0.920891	0.999996	1.87556e-06
NC_000001.11	1702379	1724357	-	3050	gene-CDK11A	CDK11A	protein_coding	728642	cyclin dependent kinase 11A	661.23	561.39	625.08	613.23	693.17	509.82	596.369	629.422	640.513	591.103	632.734	539.144	604.881	0.0643693	0.106674	0.603422	0.546228	0.999996	1.87556e-06
NC_000001.11	1724838	1745999	-	7297	gene-SLC35E2A	SLC35E2A	protein_coding	9906	solute carrier family 35 member E2A	711.95	531.14	752.47	706.33	676.92	770.94	642.382	595.763	770.665	680.781	618.125	815.059	687.129	-0.0508481	0.121008	-0.420205	0.674336	0.999996	1.87556e-06
NC_000001.11	1751232	1780509	-	5092	gene-NADK	NADK	protein_coding	65220	NAD kinase	3272	3024.67	3033.5	2757	3361.9	2678.83	2952.07	3393.94	3109.3	2658.52	3069.63	2832.09	3002.59	0.117584	0.101077	1.1633	0.244707	0.999996	1.87556e-06
NC_000001.11	1785285	1891117	-	3494	gene-GNB1	GNB1	protein_coding	2782	G protein subunit beta 1	11655	9746.75	10183	11441.5	12464	12604.5	10515.4	10935.8	10435.7	11033.3	11380.1	13324.3	11270.8	-0.135484	0.100473	-1.34846	0.177509	0.999996	1.87556e-06
NC_000001.11	2184457	2212720	-	7838	gene-FAAP20	FAAP20	protein_coding	199990	FA core complex associated protein 20	278.17	239.53	264	306	269.14	294.25	250.818	269.271	270.553	295.07	245.607	310.801	273.686	-0.0755063	0.119668	-0.630966	0.528063	0.999996	1.87556e-06
NC_000001.11	2228319	2310213	+	11061	gene-SKI	SKI	protein_coding	6497	SKI proto-oncogene	1600	1075.5	1495	1593	1342	1251.75	1443.55	1207.23	1532.11	1536.1	1225.29	1323.55	1377.97	0.0256106	0.115609	0.221528	0.824682	0.999996	1.87556e-06
NC_000001.11	2391841	2405436	+	3028	gene-RER1	RER1	protein_coding	11079	retention in endoplasmic reticulum sorting receptor 1	2350	1894	2475	2236.92	2546	2204.33	2120.22	2125	2536.43	2157.09	2324.59	2329.95	2265.55	-0.00514169	0.104191	-0.0493485	0.960642	0.999996	1.87556e-06
NC_000001.11	2403974	2413827	-	3136	gene-PEX10	PEX10	protein_coding	5192	peroxisomal biogenesis factor 10	562	331	407	437	367	293	507.049	371.37	417.102	421.39	335.084	309.743	393.623	0.182375	0.126084	1.44645	0.148051	0.999996	1.87556e-06
NC_000001.11	2508537	2526622	-	4482	gene-PANK4	PANK4	protein_coding	55229	pantothenate kinase 4 %28inactive%29	441	325	453	407	494	432	397.88	364.638	464.244	392.462	451.04	456.687	421.158	-0.0603922	0.11774	-0.51293	0.608	0.999996	1.87556e-06
NC_000001.11	2549920	2557011	-	4619	gene-TNFRSF14-AS1	TNFRSF14-AS1	lncRNA	115110	TNFRSF14 antisense RNA 1	168	170.5	108.5	157.5	179	85.5	151.573	190.734	110.681	152.356	163.433	90.9144	143.282	0.0672508	0.131012	0.513316	0.60773	0.999996	1.87556e-06
NC_000001.11	2556365	2565622	+	4764	gene-TNFRSF14	TNFRSF14	protein_coding	8764	TNF receptor superfamily member 14	2040	1530	1494	1917	1813	1317.25	1840.53	1716.6	1531.08	1848.52	1655.33	1392.26	1664.06	0.0411441	0.115374	0.356615	0.72138	0.999996	1.87556e-06
NC_000001.11	2586523	2591469	+	2891	gene-PRXL2B	PRXL2B	protein_coding	127281	peroxiredoxin like 2B	465	368	269	411	411.5	198	419.533	412.883	275.677	396.319	376.171	209.315	348.316	0.0833016	0.131778	0.632137	0.527297	0.999996	1.87556e-06
NC_000001.11	2636988	2800868	-	7080	gene-TTC34	TTC34	protein_coding	100287898	tetratricopeptide repeat domain 34	100	68	83	53	76	59	90.2222	76.2935	85.0601	51.1068	69.3907	62.3715	72.4075	0.236007	0.131847	1.79	0.0734539	0.999996	1.87556e-06
NC_000001.11	3487951	3624770	-	8665	gene-MEGF6	MEGF6	protein_coding	1953	multiple EGF like domains 6	91	56	54	89	59	40	82.1022	62.83	55.3403	85.8209	53.8691	42.2858	63.708	0.0518333	0.127515	0.406487	0.684385	0.999996	1.87556e-06
NC_000001.11	3625015	3630127	+	2401	gene-TPRG1L	TPRG1L	protein_coding	127262	tumor protein p63 regulated 1 like	1143	960.45	1224.5	1107.5	1252.5	1082.16	1031.24	1077.09	1254.38	1068.42	1143.12	1143.83	1119.68	0.00236983	0.10628	0.022298	0.98221	0.999996	1.87556e-06
NC_000001.11	3630767	3650103	-	1829	gene-WRAP73	WRAP73	protein_coding	49856	WD repeat containing%2C antisense to TP73	299	195	236	245	276	217	269.764	218.783	241.858	236.248	251.998	229.4	241.342	0.019158	0.119756	0.159975	0.8729	0.999996	1.87556e-06
NC_000001.11	3735984	3747373	-	6455	gene-TP73-AS1	TP73-AS1	lncRNA	57212	TP73 antisense RNA 1	332.83	200.5	272.5	341	242.33	240.83	300.44	224.393	278.751	328.819	220.955	254.772	268.022	0.000107666	0.129057	0.000834249	0.999334	0.999996	1.87556e-06
NC_000001.11	3778559	3796498	-	4303	gene-LRRC47	LRRC47	protein_coding	57470	leucine rich repeat containing 47	571.83	436	473.33	561.5	494.5	407.33	516.071	489.176	484.74	541.925	451.04	430.258	485.535	0.0496404	0.114137	0.434921	0.66362	0.999996	1.87556e-06
NC_000001.11	3812086	3857233	-	6687	gene-CEP104	CEP104	protein_coding	9731	centrosomal protein 104	1274.67	1247.79	1359.03	1298.78	1657.46	1386.79	1150.33	1400.21	1392.73	1252.6	1512.9	1466.26	1362.51	-0.0778722	0.112531	-0.692007	0.488933	0.999996	1.87556e-06
NC_000001.11	3857267	3885429	+	5760	gene-DFFB	DFFB	protein_coding	1677	DNA fragmentation factor subunit beta	160.5	128.5	165.75	151	184.17	141	144.355	143.611	170.12	145.606	167.999	149.057	153.458	-0.0100336	0.125644	-0.0798576	0.93635	0.999996	1.87556e-06
NC_000001.11	3889133	3900293	-	4276	gene-C1orf174	C1orf174	protein_coding	339448	chromosome 1 open reading frame 174	424.83	363.27	367.5	411.85	488.83	354.46	383.444	407.273	377.134	397.283	446.475	374.229	397.64	-0.0472708	0.112403	-0.420546	0.674086	0.999996	1.87556e-06
NC_000001.11	5862810	5992425	-	8356	gene-NPHP4	NPHP4	protein_coding	261734	nephrocystin 4	412	285	382	354.83	376	332.17	371.715	319.76	391.481	342.319	343.302	350.972	353.258	0.0483282	0.114221	0.423111	0.672214	0.999996	1.87556e-06
NC_000001.11	5992639	6101186	+	5360	gene-KCNAB2	KCNAB2	protein_coding	8514	potassium voltage-gated channel subfamily A regulatory beta subunit 2	1887	1349	808	1811	1506	636	1702.49	1513.53	828.055	1746.31	1375.03	672.344	1306.29	0.0343422	0.127557	0.26923	0.787753	0.999996	1.87556e-06
NC_000001.11	6185020	6199595	-	2061	gene-RPL22	RPL22	protein_coding	6146	ribosomal protein L22	3613.9	2285	2820.77	3468.33	3053.75	2431.41	3260.63	2563.69	2891.02	3344.12	2788.41	2569.92	2902.96	0.00168681	0.116485	0.014481	0.988446	0.999996	1.87556e-06
NC_000001.11	6221193	6235964	-	4852	gene-ICMT	ICMT	protein_coding	23463	isoprenylcysteine carboxyl methyltransferase	1668.75	1128.76	1356.25	1631.83	1432.33	1195.75	1505.81	1266.7	1389.66	1573.7	1307.47	1264.35	1384.61	0.00464818	0.112092	0.0414675	0.966923	0.999996	1.87556e-06
NC_000001.11	6264272	6393767	-	2330	gene-ACOT7	ACOT7	protein_coding	11332	acyl-CoA thioesterase 7	399.5	328.5	200.17	346	332	177.5	360.889	368.004	204.964	333.641	303.128	188.172	293.133	0.081046	0.13136	0.616978	0.53725	0.999996	1.87556e-06
NC_000001.11	6415232	6419919	-	4262	gene-HES2	HES2	protein_coding	54626	hes family bHLH transcription factor 2	70	71.93	26.14	57.5	62.33	18	63.1555	80.7814	26.6453	55.9282	56.6082	19.0286	50.3579	0.0797559	0.108604	0.734375	0.46272	0.999996	1.87556e-06
NC_000001.11	6521347	6554535	-	7898	gene-NOL9	NOL9	protein_coding	79707	nucleolar protein 9	852.52	688.03	773.89	859.66	749	663.19	769.595	771.911	793.211	829.28	683.864	700.887	758.125	0.0602594	0.107871	0.558624	0.576418	0.999996	1.87556e-06
NC_000001.11	6579994	6589280	+	3005	gene-ZBTB48	ZBTB48	protein_coding	3104	zinc finger and BTB domain containing 48	559	388	499	463	482	357	504.342	435.322	511.385	446.461	440.083	377.401	452.499	0.148982	0.114568	1.30039	0.193469	0.999996	1.87556e-06
NC_000001.11	6590724	6602869	-	4939	gene-KLHL21	KLHL21	protein_coding	9903	kelch like family member 21	434	433	308.5	384	545	304	391.564	485.81	315.645	370.283	497.605	321.372	397.047	0.0016148	0.130706	0.0123545	0.990143	0.999996	1.87556e-06
NC_000001.11	6613731	6624030	+	3844	gene-PHF13	PHF13	protein_coding	148479	PHD finger protein 13	416	307	395	362.25	376	350	375.324	344.443	404.804	349.069	343.302	370.001	364.49	0.0634425	0.112286	0.565008	0.572068	0.999996	1.87556e-06
NC_000001.11	6624616	6635586	+	3740	gene-THAP3	THAP3	protein_coding	90326	THAP domain containing 3	332	230.5	270.83	295.39	262.5	199	299.538	258.052	277.726	284.462	239.215	210.372	261.561	0.126362	0.123365	1.02429	0.305696	0.999996	1.87556e-06
NC_000001.11	6634168	6701833	-	3220	gene-DNAJC11	DNAJC11	protein_coding	55735	DnaJ heat shock protein family %28Hsp40%29 member C11	1407	1122	1113	1391	1289	965	1269.43	1258.84	1140.63	1341.31	1176.9	1020.14	1201.21	0.0394835	0.112749	0.350189	0.726197	0.999996	1.87556e-06
NC_000001.11	6785324	7769706	+	22406	gene-CAMTA1	CAMTA1	protein_coding	23261	calmodulin binding transcription activator 1	301.12	289.35	307.5	265	293.89	293	271.569	324.247	315.645	255.534	268.433	309.743	290.862	0.0908775	0.119768	0.75878	0.447984	0.999996	1.87556e-06
NC_000001.11	7771275	7781432	+	2631	gene-VAMP3	VAMP3	protein_coding	9341	vesicle associated membrane protein 3	4293	3683.11	3977	4041.33	4700	4336	3873.24	4132.19	4075.71	3896.65	4291.27	4583.78	4142.14	-0.0670874	0.0975571	-0.687673	0.491658	0.999996	1.87556e-06
NC_000001.11	7784285	7845181	+	8404	gene-PER3	PER3	protein_coding	8863	period circadian regulator 3	598	602	541.12	499.1	746.25	545	539.529	675.422	554.428	481.175	681.125	576.144	584.637	0.0163776	0.123621	0.132483	0.894603	0.999996	1.87556e-06
NC_000001.11	7846345	7913615	-	1702	gene-UTS2	UTS2	protein_coding	10911	urotensin 2	167	149	73	158	209	86	150.671	167.173	74.8119	152.356	190.825	90.9144	137.792	-0.0518126	0.126031	-0.41111	0.680992	0.999996	1.87556e-06
NC_000001.11	7915871	7941607	-	6870	gene-TNFRSF9	TNFRSF9	protein_coding	3604	TNF receptor superfamily member 9	4395.03	4399.79	3948.02	4366.72	5477.6	3769.59	3965.26	4936.64	4045.99	4211.01	5001.61	3985.44	4357.66	-0.0208525	0.114479	-0.182151	0.855464	0.999996	1.87556e-06
NC_000001.11	7961654	7985505	+	1344	gene-PARK7	PARK7	protein_coding	11315	Parkinsonism associated deglycase	3663	2458.5	2918.5	3423	3101.75	2491	3304.84	2757.79	2990.43	3300.73	2832.24	2633.35	2969.89	0.0359598	0.110623	0.325066	0.745131	0.999996	1.87556e-06
NC_000001.11	8011725	8026309	-	6826	gene-ERRFI1	ERRFI1	protein_coding	54206	ERBB receptor feedback inhibitor 1	327	423.5	450.25	412.5	615	505	295.026	475.713	461.169	397.283	561.517	533.858	454.094	-0.157372	0.130752	-1.20359	0.228748	0.999996	1.87556e-06
NC_000001.11	8352404	8817640	-	8466	gene-RERE	RERE	protein_coding	473	arginine-glutamic acid dipeptide repeats	1317.83	790.33	867.17	1045.17	871.37	767.67	1189.13	886.351	888.519	1007.67	795.254	811.887	929.802	0.123699	0.122896	1.00653	0.314158	0.999996	1.87556e-06
NC_000001.11	8861000	8878686	-	3161	gene-ENO1	ENO1	protein_coding	2023	enolase 1	62823.6	44052.2	58443.7	61135.4	54861.1	52753	56681.2	49424.7	59894.6	58951.2	50090.1	55767.6	55134.9	0.00833287	0.105376	0.0790775	0.936971	0.999996	1.87556e-06
NC_000001.11	9035106	9072259	-	5891	gene-SLC2A5	SLC2A5	protein_coding	6518	solute carrier family 2 member 5	1818.24	700.5	920.48	1666.64	902	775	1640.24	785.374	942.835	1607.45	823.558	819.287	1103.12	0.0205909	0.129026	0.159587	0.873206	0.999996	1.87556e-06
NC_000001.11	9100305	9129124	-	5219	gene-GPR157	GPR157	protein_coding	80045	G protein-coupled receptor 157	276.91	269.33	267.17	408.69	370.71	287.68	249.915	301.808	273.627	394.39	338.736	304.458	310.489	-0.23065	0.121535	-1.89781	0.0577216	0.999996	1.87556e-06
NC_000001.11	9148011	9182338	-	4157	gene-MIR34AHG	MIR34AHG	lncRNA	106614088	MIR34A host gene	409.25	241.5	339	295.5	275.5	225.64	369.009	271.515	347.414	285.427	251.998	238.915	294.046	0.234079	0.123995	1.8878	0.0590523	0.999996	1.87556e-06
NC_000001.11	9234767	9271337	+	14647	gene-H6PD	H6PD	protein_coding	9563	hexose-6-phosphate dehydrogenase/glucose 1-dehydrogenase	6245	4064.23	5197.14	6242.54	5590.85	4956.76	5634.37	4559.66	5325.99	6020	5104.78	5240.27	5314.18	-0.0597677	0.108742	-0.549629	0.582574	0.999996	1.87556e-06
NC_000001.11	9292894	9369532	+	3106	gene-SPSB1	SPSB1	protein_coding	80176	splA/ryanodine receptor domain and SOCS box containing 1	2058.5	2021	1323	2338.5	2641	1483	1856.77	2267.49	1355.84	2254.49	2411.33	1567.75	1952.28	-0.105439	0.130718	-0.806616	0.419888	0.999996	1.87556e-06
NC_000001.11	9539465	9585173	+	4007	gene-SLC25A33	SLC25A33	protein_coding	84275	solute carrier family 25 member 33	142.04	151.63	163.5	166.27	199.66	192.44	128.115	170.538	168.071	160.07	182.607	202.972	168.729	-0.139765	0.128368	-1.08878	0.276251	0.999996	1.87556e-06
NC_000001.11	9629889	9729114	+	6330	gene-PIK3CD	PIK3CD	protein_coding	5293	phosphatidylinositol-4%2C5-bisphosphate 3-kinase catalytic subunit delta	1049.32	719.5	1011.75	843	828.33	725.25	946.431	807.814	1037.12	812.888	755.994	766.43	854.446	0.198289	0.111177	1.78354	0.074499	0.999996	1.87556e-06
NC_000001.11	9728926	9824526	-	5321	gene-CLSTN1	CLSTN1	protein_coding	22883	calsyntenin 1	1491	998	1157	1494	1266	1014	1345.21	1119.72	1185.72	1440.63	1155.9	1071.94	1219.86	-0.00491116	0.117859	-0.0416698	0.966762	0.999996	1.87556e-06
NC_000001.11	9848276	9910322	-	3500	gene-CTNNBIP1	CTNNBIP1	protein_coding	56998	catenin beta interacting protein 1	76	41	72.5	64	78	50	68.5688	46.0005	73.7871	61.7139	71.2168	52.8572	62.3574	0.00948159	0.130883	0.0724435	0.942249	0.999996	1.87556e-06
NC_000001.11	9922118	9943402	-	5241	gene-LZIC	LZIC	protein_coding	84328	leucine zipper and CTNNBIP1 domain containing	1175.1	940.07	984.64	1145.06	1122	1021.87	1060.11	1054.65	1009.45	1104.1	1024.43	1080.4	1055.52	-0.0324217	0.0956352	-0.339014	0.734599	0.999996	1.87556e-06
NC_000001.11	9942923	9996884	+	4763	gene-NMNAT1	NMNAT1	protein_coding	64802	nicotinamide nucleotide adenylyltransferase 1	646.53	423.78	450.37	526.52	527.92	417.98	583.737	475.713	461.169	508.175	482.083	441.886	492.127	0.0639984	0.116757	0.548131	0.583602	0.999996	1.87556e-06
NC_000001.11	10032958	10181239	+	7007	gene-UBE4B	UBE4B	protein_coding	10277	ubiquitination factor E4B	1475.14	1269	1551	1529	1698	1419	1330.78	1423.77	1589.5	1474.38	1550.34	1500.09	1478.14	-0.0483854	0.101686	-0.475833	0.634193	0.999996	1.87556e-06
NC_000001.11	10210570	10381603	+	16647	gene-KIF1B	KIF1B	protein_coding	23095	kinesin family member 1B	5685.6	6047.47	5702.49	5529.67	7215.32	5886.4	5130.03	6784.51	5843.53	5332.47	6587.55	6222.35	5983.41	-0.0230544	0.115299	-0.199952	0.841518	0.999996	1.87556e-06
NC_000001.11	10399064	10420511	+	2473	gene-PGD	PGD	protein_coding	5226	phosphogluconate dehydrogenase	28617.8	22713.2	26254.2	27309.1	27760.5	24228.8	25819.8	25483.2	26905.6	26333.5	25345.9	25613.6	25916.9	0.0150812	0.0833598	0.180917	0.856433	0.999996	1.87556e-06
NC_000001.11	10430433	10452153	+	1967	gene-CENPS-CORT	CENPS-CORT	protein_coding	100526739	CENPS-CORT readthrough	53	34.67	38.67	54.33	48.5	32.5	47.8178	39.2687	39.968	52.0711	43.8257	33.8286	42.7967	-0.0117169	0.128955	-0.0908598	0.927604	0.999996	1.87556e-06
NC_000001.11	10430433	10442808	+	1557	gene-CENPS	CENPS	protein_coding	378708	centromere protein S	64.5	40.67	41.67	67.33	56	43.5	57.7422	46.0005	43.0425	64.6067	51.13	46.5144	51.506	-0.0608995	0.130562	-0.466443	0.640899	0.999996	1.87556e-06
NC_000001.11	10456522	10472529	-	7390	gene-DFFA	DFFA	protein_coding	1676	DNA fragmentation factor subunit alpha	1165.51	895.49	999.41	1103.47	1061.59	933.35	1051.99	1004.16	1023.8	1063.6	969.644	986.316	1016.58	0.0241634	0.0970654	0.248939	0.803408	0.999996	1.87556e-06
NC_000001.11	10474946	10630758	+	6014	gene-PEX14	PEX14	protein_coding	5195	peroxisomal biogenesis factor 14	397	298.25	348.5	289	376.17	316	358.182	334.345	356.637	278.677	343.302	334.058	334.2	0.0990669	0.11634	0.851528	0.394476	0.999996	1.87556e-06
NC_000001.11	10636604	10796650	-	9164	gene-CASZ1	CASZ1	protein_coding	54897	castor zinc finger 1	286	289	266	259	287	235	258.035	324.247	272.602	249.748	262.041	248.429	269.184	0.119014	0.119279	0.997782	0.318385	0.999996	1.87556e-06
NC_000001.11	11012654	11030528	+	5200	gene-TARDBP	TARDBP	protein_coding	23435	TAR DNA binding protein	2480.45	2233.98	2525.87	2549.33	2843.62	2226.37	2237.51	2506.47	2588.7	2457.95	2596.67	2353.2	2456.75	-0.0125084	0.0993046	-0.12596	0.899763	0.999996	1.87556e-06
NC_000001.11	11054589	11060053	-	1484	gene-SRM	SRM	protein_coding	6723	spermidine synthase	536.1	246	247.11	412.1	306	213.53	483.591	276.003	253.131	397.283	279.389	226.229	319.271	0.0731493	0.1309	0.55882	0.576285	0.999996	1.87556e-06
NC_000001.11	11066613	11099869	-	3822	gene-EXOSC10	EXOSC10	protein_coding	5394	exosome component 10	1874	1697	1911	1771	2044	1711.83	1690.76	1903.97	1958.43	1707.74	1866.25	1809.83	1822.83	0.0365958	0.100057	0.365751	0.714551	0.999996	1.87556e-06
NC_000001.11	11106535	11273497	-	9582	gene-MTOR	MTOR	protein_coding	2475	mechanistic target of rapamycin kinase	4492	3462	4039	4065	4386	3742.17	4052.78	3884.24	4139.25	3919.8	4004.58	3955.84	3992.75	0.0208025	0.0861296	0.241526	0.809148	0.999996	1.87556e-06
NC_000001.11	11273198	11299572	+	8514	gene-UBIAD1	UBIAD1	protein_coding	29914	UbiA prenyltransferase domain containing 1	382	282.83	309.33	320.25	299.33	246.12	344.649	317.516	316.669	308.569	272.998	260.058	303.41	0.161442	0.115712	1.3952	0.162954	0.999996	1.87556e-06
NC_000001.11	11654375	11663327	+	3634	gene-FBXO44	FBXO44	protein_coding	93611	F-box protein 44	330.75	268.88	330	354	319.83	303	298.635	301.808	338.191	341.355	292.172	320.315	315.413	-0.0170006	0.115651	-0.147	0.883132	0.999996	1.87556e-06
NC_000001.11	11664200	11674354	+	1928	gene-FBXO6	FBXO6	protein_coding	26270	F-box protein 6	824.86	760.09	847.53	822.39	885	835.46	744.333	852.692	869.048	792.638	808.037	882.716	824.911	-0.00831822	0.106374	-0.0781976	0.937671	0.999996	1.87556e-06
NC_000001.11	11674480	11691621	-	2267	gene-MAD2L2	MAD2L2	protein_coding	10459	mitotic arrest deficient 2 like 2	991	861	1023	1116	1230	1107	894.102	966.011	1048.39	1076.14	1123.03	1170.26	1046.32	-0.172806	0.102775	-1.6814	0.0926849	0.999996	1.87556e-06
NC_000001.11	11686635	11725857	+	9003	gene-DRAXIN	DRAXIN	protein_coding	374946	dorsal inhibitory axon guidance protein	692.68	547.06	282.75	693.88	820.78	285.59	625.24	613.714	290.024	669.21	749.603	302.343	541.689	-0.0601655	0.125923	-0.477797	0.632795	0.999996	1.87556e-06
NC_000001.11	11736085	11750771	+	1316	gene-AGTRAP	AGTRAP	protein_coding	57085	angiotensin II receptor associated protein	1199	867	1172	1213.5	999	899	1081.76	972.742	1201.09	1170.64	912.123	950.373	1048.12	0.0749732	0.116741	0.642218	0.520732	0.999996	1.87556e-06
NC_000001.11	11785723	11806103	-	8806	gene-MTHFR	MTHFR	protein_coding	4524	methylenetetrahydrofolate reductase	2358.5	1580.44	2084.58	2197.92	1860.67	1706.86	2127.44	1772.7	2136.75	2119.49	1699.16	1804.55	1943.35	0.0779266	0.112868	0.690423	0.489928	0.999996	1.87556e-06
NC_000001.11	11806096	11843144	+	5708	gene-CLCN6	CLCN6	protein_coding	1185	chloride voltage-gated channel 6	879	703.5	835.5	727	740	751.25	793.053	789.862	856.75	701.031	675.647	793.916	768.376	0.134991	0.105951	1.27409	0.202633	0.999996	1.87556e-06
NC_000001.11	11840319	11847616	+	1662	gene-NPPA-AS1	NPPA-AS1	antisense_RNA	100379251	NPPA antisense RNA 1	88	90.5	90.5	97	116.5	83.5	79.3955	100.977	92.2338	93.5351	105.912	88.8002	93.4756	-0.0483974	0.130765	-0.37011	0.711301	0.999996	1.87556e-06
NC_000001.11	11919591	11926427	-	2819	gene-KIAA2013	KIAA2013	protein_coding	90231	KIAA2013	1718.83	1219	1393.75	1642.17	1398.17	1184	1550.92	1367.67	1428.6	1583.35	1276.42	1251.66	1409.77	0.0616284	0.111972	0.55039	0.582052	0.999996	1.87556e-06
NC_000001.11	11934717	11975537	+	3117	gene-PLOD1	PLOD1	protein_coding	5351	procollagen-lysine%2C2-oxoglutarate 5-dioxygenase 1	5805.5	3687	4606	5300.86	4541	4008	5238.3	4136.68	4720.32	5111.65	4146.1	4237.04	4598.35	0.0475048	0.11353	0.418434	0.67563	0.999996	1.87556e-06
NC_000001.11	11980181	12013515	+	4905	gene-MFN2	MFN2	protein_coding	9927	mitofusin 2	3235.5	2507	2566	3120	2993.75	2407.25	2919.59	2812.76	2629.69	3008.55	2733.63	2544.55	2774.8	0.0107051	0.100885	0.106112	0.915494	0.999996	1.87556e-06
NC_000001.11	12019466	12032045	+	1931	gene-MIIP	MIIP	protein_coding	60672	migration and invasion inhibitory protein	507.75	293.5	346.5	402.5	298	241	458.329	329.857	354.588	387.64	272.085	254.772	342.878	0.187472	0.130119	1.44078	0.149648	0.999996	1.87556e-06
NC_000001.11	12063303	12144213	+	4216	gene-TNFRSF8	TNFRSF8	protein_coding	943	TNF receptor superfamily member 8	539	163	409	642.25	307	327	486.297	182.88	419.152	619.067	280.302	345.686	388.897	-0.0644551	0.124425	-0.518026	0.60444	0.999996	1.87556e-06
NC_000001.11	12166943	12167038	+	96	gene-MIR7846	MIR7846	miRNA	102465836	microRNA 7846	99	61	131.5	117.5	96.5	101	89.3199	68.4398	135.276	113.785	87.6515	106.772	100.207	-0.0312759	0.131024	-0.238703	0.811336	0.999996	1.87556e-06
NC_000001.11	12166948	12209222	+	5168	gene-TNFRSF1B	TNFRSF1B	protein_coding	7133	TNF receptor superfamily member 1B	78798	54801.2	78958.7	104103	85381.9	81625.5	71093.3	61484.7	80918.8	100384	77956.8	86290.5	79688.1	-0.227465	0.116499	-1.9525	0.0508793	0.999996	1.87556e-06
NC_000001.11	12214240	12227610	+	2381	gene-LOC107984917	LOC107984917	lncRNA	107984917		24.25	25	49	35.5	61.5	44.5	21.6533	28.0491	50.2162	34.7141	56.6082	46.5144	39.6259	-0.135699	0.119819	-1.13253	0.257412	0.999996	1.87556e-06
NC_000001.11	12230030	12512047	+	16357	gene-VPS13D	VPS13D	protein_coding	55187	vacuolar protein sorting 13 homolog D	5857.25	4971.5	5814.25	5456	6342	5750.5	5284.31	5578.4	5958.31	5261.11	5790.47	6078.58	5658.53	-0.0218695	0.0986153	-0.221766	0.824496	0.999996	1.87556e-06
NC_000001.11	12567910	12618210	-	2939	gene-DHRS3	DHRS3	protein_coding	9249	dehydrogenase/reductase 3	528	297	260	475.5	392	237	476.373	333.223	266.453	458.997	357.91	250.543	357.25	0.00567874	0.131673	0.0431276	0.9656	0.999996	1.87556e-06
NC_000001.11	12847377	12848720	-	1134	gene-HNRNPCL1	HNRNPCL1	protein_coding	343069	heterogeneous nuclear ribonucleoprotein C like 1	121.12	110.38	109.62	127.15	114.29	115.74	109.169	123.416	112.73	122.464	104.086	122.629	115.749	-0.0101229	0.12827	-0.0789191	0.937097	0.999996	1.87556e-06
NC_000001.11	13474973	13514003	-	2168	gene-LRRC38	LRRC38	protein_coding	126755	leucine rich repeat containing 38	166	306	365.5	222	442	455	149.769	343.321	375.084	214.07	403.562	481.001	327.801	-0.116031	0.125058	-0.927812	0.353505	0.999996	1.87556e-06
NC_000001.11	13583757	13617957	+	3142	gene-PDPN	PDPN	protein_coding	10630	podoplanin	3745.33	3901	6052.17	4515.9	5375.31	6645.9	3378.82	4376.78	6202.21	4354.69	4907.57	7025.78	5040.98	-0.116154	0.131762	-0.881543	0.378024	0.999996	1.87556e-06
NC_000001.11	13623126	13642847	+	2123	gene-LOC107984919	LOC107984919	lncRNA	107984919		192.5	252.33	255.17	217.5	366.1	350.5	173.227	282.735	261.329	210.213	334.171	370.001	271.946	-0.171257	0.131843	-1.29894	0.193964	0.999996	1.87556e-06
NC_000001.11	13698874	13825079	+	12003	gene-PRDM2	PRDM2	protein_coding	7799	PR/SET domain 2	4680	4642.2	5127.81	4573.33	5952.43	5378.7	4222.4	5208.15	5255.28	4409.65	5434.39	5686.38	5036.04	-0.0595472	0.116084	-0.512965	0.607976	0.999996	1.87556e-06
NC_000001.11	13893386	15118043	+	16172	gene-KAZN	KAZN	protein_coding	23254	kazrin%2C periplakin interacting protein	129.25	133	45.5	144.5	126.5	37.5	116.387	149.221	47.1417	138.856	115.043	40.1715	101.137	0.019774	0.11087	0.178353	0.858445	0.999996	1.87556e-06
NC_000001.11	15111815	15152464	-	6979	gene-TMEM51-AS1	TMEM51-AS1	lncRNA	200197	TMEM51 antisense RNA 1	72	61	56	63	66	62	64.96	68.4398	57.3899	60.7496	60.2604	65.543	62.8904	0.016673	0.131863	0.126441	0.899383	0.999996	1.87556e-06
NC_000001.11	15152418	15220478	+	2808	gene-TMEM51	TMEM51	protein_coding	55092	transmembrane protein 51	2957	1816	2207	2515	2251	1887	2667.87	2037.49	2261.78	2425.16	2055.24	1994.83	2240.4	0.0785535	0.115476	0.680256	0.496342	0.999996	1.87556e-06
NC_000001.11	15409888	15430339	+	2422	gene-EFHD2	EFHD2	protein_coding	79180	EF-hand domain family member D2	12039.7	7879	10149	10961.9	8965.88	8144.75	10862.7	8839.95	10400.9	10570.4	8186.28	8610.44	9578.46	0.102817	0.114597	0.897203	0.369611	0.999996	1.87556e-06
NC_000001.11	15491401	15524912	-	4201	gene-CASP9	CASP9	protein_coding	842	caspase 9	280	253	273	308	351	269	252.622	283.857	279.776	296.998	320.476	284.372	286.35	-0.108371	0.115325	-0.9397	0.347372	0.999996	1.87556e-06
NC_000001.11	15526694	15571987	+	7766	gene-DNAJC16	DNAJC16	protein_coding	23341	DnaJ heat shock protein family %28Hsp40%29 member C16	1406.29	1255.14	1454.25	1297	1637.53	1516.28	1268.52	1408.06	1490.09	1250.67	1495.55	1602.63	1419.26	-0.0469959	0.112633	-0.417247	0.676498	0.999996	1.87556e-06
NC_000001.11	15604528	15605314	+	787	gene-CHCHD2P6	CHCHD2P6	pseudogene	645317	coiled-coil-helix-coiled-coil-helix domain containing 2 pseudogene 6	241.2	209.43	224	257.75	267.23	217.48	217.435	234.49	229.56	248.784	243.781	229.4	233.908	-0.0623624	0.116325	-0.536106	0.591885	0.999996	1.87556e-06
NC_000001.11	15617458	15669044	+	10667	gene-DDI2	DDI2	protein_coding	84301	DNA damage inducible 1 homolog 2	2617.17	1916.08	1726.93	2403.62	2501.62	1731.58	2361.11	2149.68	1769.86	2318.13	2284.42	1830.97	2119.03	-0.0248812	0.118896	-0.209268	0.834239	0.999996	1.87556e-06
NC_000001.11	15659713	15662030	+	2318	gene-RSC1A1	RSC1A1	protein_coding	6248	regulator of solute carriers 1	513.92	367.5	316.5	433	459	353	463.742	412.883	323.843	417.533	419.084	373.172	401.709	-0.00732812	0.122963	-0.0595961	0.952477	0.999996	1.87556e-06
NC_000001.11	15681506	15734769	+	4486	gene-PLEKHM2	PLEKHM2	protein_coding	23207	pleckstrin homology and RUN domain containing M2	5727	4767	5440	5236	5488.88	4596.75	5167.02	5348.4	5575.02	5048.97	5011.65	4859.69	5168.46	0.0953045	0.0870389	1.09496	0.273532	0.999996	1.87556e-06
NC_000001.11	15735088	15741392	+	4420	gene-SLC25A34	SLC25A34	protein_coding	284723	solute carrier family 25 member 34	60	57.5	80	47	87	56	54.1333	65.0739	81.9856	45.3211	79.4341	59.2001	64.1914	0.0508733	0.129563	0.392654	0.694575	0.999996	1.87556e-06
NC_000001.11	15756170	15786590	+	5000	gene-FBLIM1	FBLIM1	protein_coding	54751	filamin binding LIM protein 1	59.6	54.75	43.14	56.25	49	21.77	54.1333	61.708	44.0673	53.9997	44.7388	23.2572	46.984	0.127824	0.12433	1.0281	0.303901	0.999996	1.87556e-06
NC_000001.11	15792727	15793339	+	613	gene-RPL12P14	RPL12P14	pseudogene	729500	ribosomal protein L12 pseudogene 14	63.78	41.34	38.38	53.12	41.76	31.43	57.7422	46.0005	38.9432	51.1068	38.3475	32.7715	44.1519	0.0851264	0.127918	0.665475	0.505746	0.999996	1.87556e-06
NC_000001.11	15807162	15807699	-	538	gene-UQCRHL	UQCRHL	protein_coding	440567	ubiquinol-cytochrome c reductase hinge protein like	288.83	203.17	191.33	295	265.33	149.67	260.742	227.759	195.741	284.462	241.955	158.572	228.205	-0.00117461	0.131638	-0.00892305	0.992881	0.999996	1.87556e-06
NC_000001.11	15828212	15828733	+	522	gene-RPS16P1	RPS16P1	pseudogene	441876	ribosomal protein S16 pseudogene 1	50.13	40.88	32.7	50.6	42.93	39.33	45.1111	46.0005	33.8191	49.1783	39.2605	41.2286	42.433	-0.0216153	0.129444	-0.166986	0.867381	0.999996	1.87556e-06
NC_000001.11	15834215	15848147	-	2732	gene-FLJ37453	FLJ37453	lncRNA	729614	uncharacterized LOC729614	93.17	98	99	87.17	110	81	83.9066	109.952	101.457	83.8923	100.434	85.6287	94.2119	0.069286	0.131033	0.528769	0.596965	0.999996	1.87556e-06
NC_000001.11	15847707	15940456	+	12385	gene-SPEN	SPEN	protein_coding	23013	spen family transcriptional repressor	6687	6379	6702.75	6796.75	8341.25	6708.25	6033.16	7157.01	6869.37	6554.21	7615.63	7091.33	6886.78	-0.068153	0.103336	-0.659526	0.509558	0.999996	1.87556e-06
NC_000001.11	15939933	15976132	-	4730	gene-ZBTB17	ZBTB17	protein_coding	7709	zinc finger and BTB domain containing 17	1395	1261	1552	1429	1774	1370	1258.6	1414.8	1590.52	1377.96	1619.73	1448.29	1451.65	-0.0466606	0.111369	-0.418972	0.675236	0.999996	1.87556e-06
NC_000001.11	16014029	16019594	-	2620	gene-HSPB7	HSPB7	protein_coding	27129	heat shock protein family B %28small%29 member 7	95	91	23	88	106	39	85.7111	102.099	23.5709	84.8566	96.7818	41.2286	72.3746	-0.0172231	0.108898	-0.158158	0.874332	0.999996	1.87556e-06
NC_000001.11	16241080	16241440	-	361	gene-MT1XP1	MT1XP1	pseudogene	645652	metallothionein 1X pseudogene 1	94.11	85.07	118.29	108.59	98.94	121.64	84.8088	95.3669	120.929	105.106	90.3906	128.972	104.262	-0.0554949	0.131778	-0.421124	0.673665	0.999996	1.87556e-06
NC_000001.11	16246840	16352480	-	6552	gene-FBXO42	FBXO42	protein_coding	54455	F-box protein 42	1436	1030.5	1380	1229	1305	1250.12	1295.59	1155.62	1414.25	1185.1	1191.51	1321.43	1260.58	0.0510162	0.107093	0.476375	0.633807	0.999996	1.87556e-06
NC_000001.11	16367242	16398145	+	3551	gene-SZRD1	SZRD1	protein_coding	26099	SUZ RNA binding domain containing 1	5480.83	4229.17	4797.92	5219.33	5119.83	4371.33	4945.08	4744.78	4917.09	5032.57	4674.74	4620.78	4822.51	0.0242009	0.0889095	0.272197	0.78547	0.999996	1.87556e-06
NC_000001.11	16369093	16369551	-	459	gene-RPL22P3	RPL22P3	pseudogene	729662	ribosomal protein L22 pseudogene 3	94.12	53.35	70.68	98.3	82.48	55.03	84.8088	59.4641	72.7622	94.4994	74.869	58.143	74.0911	-0.0299444	0.131305	-0.228053	0.819605	0.999996	1.87556e-06
NC_000001.11	16440672	16460090	+	3278	gene-NECAP2	NECAP2	protein_coding	55707	NECAP endocytosis associated 2	4249	3373	4334	3833	3949	3776.25	3833.54	3784.38	4441.57	3696.08	3605.58	3991.78	3892.16	0.0777199	0.101324	0.767045	0.443055	0.999996	1.87556e-06
NC_000001.11	16460948	16468481	+	3245	gene-LINC01772	LINC01772	lncRNA	107984921	long intergenic non-protein coding RNA 1772	206.5	180	252	176.42	219.25	198.25	185.858	201.953	258.255	169.713	199.955	209.315	204.175	0.098651	0.12768	0.772641	0.439735	0.999996	1.87556e-06
NC_000001.11	16467436	16492701	-	5368	gene-CROCCP3	CROCCP3	transcribed_pseudogene	114819	CROCC pseudogene 3	110.67	68.2	81.42	64	84	78.89	100.147	76.2935	83.0104	61.7139	76.695	83.5144	80.229	0.118211	0.131839	0.896629	0.369917	0.999996	1.87556e-06
NC_000001.11	16514122	16514285	-	164	gene-RNU1-1	RNU1-1	snRNA	26871	RNA%2C U1 small nuclear 1	114.79	120.02	71.04	88.05	100.9	65.12	103.755	134.636	72.7622	84.8566	92.2166	68.7144	92.8235	0.152134	0.131307	1.15861	0.246615	0.999996	1.87556e-06
NC_000001.11	16548651	16551230	-	766	gene-LOC100421267	LOC100421267	pseudogene	100421267	phosphodiesterase 4D interacting protein pseudogene	36.54	45.55	47.7	36.01	49.89	45.24	33.3822	51.6103	49.1914	34.7141	45.6518	47.5715	43.6869	0.0242605	0.128187	0.189258	0.84989	0.999996	1.87556e-06
NC_000001.11	16562323	16613564	-	5954	gene-NBPF1	NBPF1	protein_coding	55672	NBPF member 1	809.6	555.54	783.9	662	662.53	647.59	730.8	623.812	803.459	638.353	605.343	685.03	681.133	0.122717	0.113848	1.0779	0.281081	0.999996	1.87556e-06
NC_000001.11	16618256	16630906	-	1765	gene-CROCCP2	CROCCP2	transcribed_pseudogene	84809	CROCC pseudogene 2	342.83	230.17	235.17	280.5	266.67	264.17	309.462	258.052	240.833	269.998	243.781	279.086	266.869	0.0211286	0.121608	0.173743	0.862067	0.999996	1.87556e-06
NC_000001.11	16666785	16666948	-	164	gene-RNU1-3	RNU1-3	snRNA	26869	RNA%2C U1 small nuclear 3	112.29	114.02	65.71	86.55	94.57	61.62	101.049	127.904	67.6381	83.8923	86.7384	65.543	88.7941	0.14366	0.131021	1.09647	0.272875	0.999996	1.87556e-06
NC_000001.11	16683091	16686249	-	3159	gene-EIF1AXP1	EIF1AXP1	pseudogene	280661	EIF1AX pseudogene 1	991.61	773.67	865	958.67	929.2	849.17	895.004	868.4	886.47	924.744	848.21	897.516	886.724	-0.00905744	0.0972009	-0.0931827	0.925758	0.999996	1.87556e-06
NC_000001.11	16740516	16740679	+	164	gene-RNU1-4	RNU1-4	snRNA	6060	RNA%2C U1 small nuclear 4	112.29	115.27	65.71	87.05	94.57	61.62	101.049	129.026	67.6381	83.8923	86.7384	65.543	88.9811	0.145318	0.130953	1.10969	0.267131	0.999996	1.87556e-06
NC_000001.11	16888538	16889666	-	630	gene-LOC105376805	LOC105376805	lncRNA	105376805	uncharacterized LOC105376805	49.8	32.2	31.4	45.23	49.62	40.12	45.1111	35.9028	31.7694	43.3926	45.6518	42.2858	40.6856	-0.0866719	0.129331	-0.670155	0.502759	0.999996	1.87556e-06
NC_000001.11	16895980	16896143	+	164	gene-RNU1-2	RNU1-2	snRNA	26870	RNA%2C U1 small nuclear 2	111.79	113.52	63.54	84.3	93.65	58.62	101.049	127.904	65.5885	80.9995	85.8254	62.3715	87.2896	0.153083	0.13052	1.17287	0.240849	0.999996	1.87556e-06
NC_000001.11	16914082	16972979	+	8147	gene-CROCC	CROCC	protein_coding	9696	ciliary rootlet coiled-coil%2C rootletin	170.5	103.83	124.25	123.58	102	92.58	153.378	116.684	127.078	119.571	93.1297	98.3145	118.026	0.204455	0.130403	1.56787	0.116912	0.999996	1.87556e-06
NC_000001.11	16985958	17011972	-	4040	gene-ATP13A2	ATP13A2	protein_coding	23400	ATPase cation transporting 13A2	2153	968	1317	1638	982	860	1942.48	1086.06	1349.69	1579.49	896.601	909.144	1293.91	0.176701	0.131734	1.34135	0.179807	0.999996	1.87556e-06
NC_000001.11	17018722	17054032	-	1015	gene-SDHB	SDHB	protein_coding	6390	succinate dehydrogenase complex iron sulfur subunit B	2209	1661	1701.5	1928	2239	1747	1993.01	1863.58	1744.24	1859.13	2044.29	1846.83	1891.85	-0.0314125	0.0995442	-0.315563	0.752334	0.999996	1.87556e-06
NC_000001.11	17066761	17119453	-	4591	gene-PADI2	PADI2	protein_coding	11240	peptidyl arginine deiminase 2	147	117	107	212	185	127	132.627	131.27	109.656	204.427	168.912	134.257	146.858	-0.252631	0.130581	-1.93467	0.053031	0.999996	1.87556e-06
NC_000001.11	17406760	17439677	-	4054	gene-RCC2	RCC2	protein_coding	55920	regulator of chromosome condensation 2	3336.65	2518.55	2976.68	2953	2747.3	2324.98	3010.71	2826.23	3050.89	2847.52	2508.11	2457.86	2783.55	0.154541	0.0987829	1.56445	0.117711	0.999996	1.87556e-06
NC_000001.11	17513442	17697875	+	10025	gene-ARHGEF10L	ARHGEF10L	protein_coding	55160	Rho guanine nucleotide exchange factor 10 like	7566	5430.5	7452	6975	6510.5	6408	6826.21	6092.26	7636.96	6725.85	5943.86	6774.18	6666.56	0.0634945	0.107308	0.591703	0.55405	0.999996	1.87556e-06
NC_000001.11	18871430	18902799	-	3581	gene-ALDH4A1	ALDH4A1	protein_coding	8659	aldehyde dehydrogenase 4 family member A1	574.5	385	343	470	479	260	517.875	431.956	351.513	453.211	437.344	274.858	411.126	0.0873514	0.131225	0.665661	0.505628	0.999996	1.87556e-06
NC_000001.11	18904280	18956676	-	6179	gene-IFFO2	IFFO2	protein_coding	126917	intermediate filament family orphan 2	579	369.5	448	533	455.1	408	522.386	415.127	459.12	513.961	415.431	431.315	459.557	0.0278248	0.119052	0.233719	0.815203	0.999996	1.87556e-06
NC_000001.11	19074508	19214332	-	20113	gene-UBR4	UBR4	protein_coding	23352	ubiquitin protein ligase E3 component n-recognin 4	15600.8	14452.8	16057	15081	17764.8	16337.2	14075.6	16215.7	16455.5	14542.3	16220.1	17270.6	15796.6	-0.0316042	0.10417	-0.303392	0.761591	0.999996	1.87556e-06
NC_000001.11	19215660	19251524	-	6649	gene-EMC1	EMC1	protein_coding	23065	ER membrane protein complex subunit 1	2119.07	1591.5	1812.33	2083.64	1939.12	1602.45	1911.81	1786.17	1856.97	2009.56	1770.38	1693.55	1838.07	0.0175304	0.101246	0.173147	0.862536	0.999996	1.87556e-06
NC_000001.11	19251799	19260128	+	2440	gene-MRTO4	MRTO4	protein_coding	51154	MRT4 homolog%2C ribosome maturation factor	517.91	407.5	299.27	492.54	454.25	249.67	467.351	457.761	306.421	475.39	414.518	264.286	397.621	0.0473655	0.131858	0.359215	0.719435	0.999996	1.87556e-06
NC_000001.11	19302708	19312146	-	2619	gene-AKR7A2	AKR7A2	protein_coding	8574	aldo-keto reductase family 7 member A2	629.17	354.17	382.5	584.08	522.53	329.08	567.497	397.175	391.481	563.139	477.518	347.801	457.435	-0.0187606	0.130908	-0.143311	0.886044	0.999996	1.87556e-06
NC_000001.11	19312302	19332611	+	6511	gene-SLC66A1	SLC66A1	protein_coding	54896	solute carrier family 66 member 1	590.22	389	404.63	549.92	552.63	326	532.311	436.444	415.052	530.354	504.909	344.629	460.616	0.00242995	0.128343	0.0189332	0.984894	0.999996	1.87556e-06
NC_000001.11	19338775	19485539	-	3845	gene-CAPZB	CAPZB	protein_coding	832	capping actin protein of muscle Z-line subunit beta	7023.33	5574.75	6456.33	6775.5	6695.67	5888.5	6336.3	6254.95	6616.24	6533.96	6113.69	6224.47	6346.6	0.0222661	0.0870382	0.25582	0.79809	0.999996	1.87556e-06
NC_000001.11	19424384	19424599	+	216	gene-RN7SL277P	RN7SL277P	pseudogene	106479323	RNA%2C 7SL%2C cytoplasmic 277%2C pseudogene	161.09	293.22	253.89	164.46	267.14	447.15	145.258	328.735	260.304	158.142	243.781	472.544	268.127	-0.0777619	0.121818	-0.638347	0.523248	0.999996	1.87556e-06
NC_000001.11	19596977	19629821	+	4231	gene-MICOS10	MICOS10	protein_coding	440574	mitochondrial contact site and cristae organizing system subunit 10	525.6	447.67	454.17	508.39	579.28	442.92	474.569	502.64	465.268	489.854	528.648	468.315	488.216	-0.0354583	0.107026	-0.331306	0.740413	0.999996	1.87556e-06
NC_000001.11	19596979	19658452	+	2204	gene-MICOS10-NBL1	MICOS10-NBL1	protein_coding	100532736	MICOS10-NBL1 readthrough	287	208.83	240.25	254.25	269.5	173.25	258.938	234.49	245.957	244.927	246.52	182.886	235.62	0.0877286	0.124477	0.70478	0.480947	0.999996	1.87556e-06
NC_000001.11	19607807	19608644	+	838	gene-RPS14P3	RPS14P3	transcribed_pseudogene	644068	ribosomal protein S14 pseudogene 3	102.5	128.92	100.58	87.75	104.42	97.33	92.0266	144.733	103.507	84.8566	94.9557	102.543	103.77	0.137245	0.131801	1.0413	0.297734	0.999996	1.87556e-06
NC_000001.11	19643229	19658456	+	3143	gene-NBL1	NBL1	protein_coding	4681	NBL1%2C DAN family BMP antagonist	97	56.83	79.5	69.5	81	57.5	87.5155	63.9519	81.9856	67.4996	73.9559	61.3144	72.7038	0.104321	0.131871	0.791088	0.428893	0.999996	1.87556e-06
NC_000001.11	19682213	19800385	-	6397	gene-TMCO4	TMCO4	protein_coding	255104	transmembrane and coiled-coil domains 4	397	304	428	357	335	281	358.182	341.077	438.623	344.248	305.867	297.058	347.509	0.186774	0.120161	1.55436	0.120099	0.999996	1.87556e-06
NC_000001.11	19881708	19912945	+	7202	gene-OTUD3	OTUD3	protein_coding	23252	OTU deubiquitinase 3	298.64	230	246.33	250.5	289.17	268.67	269.764	258.052	252.106	241.07	263.867	284.372	261.538	-0.0117188	0.116669	-0.100445	0.919991	0.999996	1.87556e-06
NC_000001.11	20499448	20508483	-	3141	gene-MUL1	MUL1	protein_coding	79594	mitochondrial E3 ubiquitin protein ligase 1	981	810	1006	966	1016	903	885.079	908.79	1030.97	931.494	927.645	954.602	939.763	0.0045625	0.102353	0.0445761	0.964445	0.999996	1.87556e-06
NC_000001.11	20589097	20618903	+	809	gene-CDA	CDA	protein_coding	978	cytidine deaminase	46	49	49	60	55	54	41.5022	54.9762	50.2162	57.8568	50.217	57.0858	51.9757	-0.079465	0.131354	-0.604968	0.5452	0.999996	1.87556e-06
NC_000001.11	20633458	20651511	+	2657	gene-PINK1	PINK1	protein_coding	65018	PTEN induced kinase 1	1069	880	1088.5	1023	1193	1111.5	964.475	987.328	1115	986.458	1089.25	1175.54	1053.01	-0.0663023	0.1078	-0.615048	0.538523	0.999996	1.87556e-06
NC_000001.11	20642657	20652193	-	4443	gene-PINK1-AS	PINK1-AS	antisense_RNA	100861548	PINK1 antisense RNA	489.18	353.78	371.28	444.29	442.21	308.36	441.186	397.175	380.208	428.14	403.562	325.601	395.979	0.0526449	0.1197	0.439807	0.660077	0.999996	1.87556e-06
NC_000001.11	20651777	20661369	-	1941	gene-DDOST	DDOST	protein_coding	1650	dolichyl-diphosphooligosaccharide--protein glycosyltransferase non-catalytic subunit	3951.18	3126.78	3346.78	3683.12	3937.71	3010.36	3564.68	3508.38	3430.07	3551.44	3595.54	3182.01	3472.02	0.0204544	0.0936337	0.218452	0.827077	0.999996	1.87556e-06
NC_000001.11	20740266	20787307	-	11631	gene-HP1BP3	HP1BP3	protein_coding	50809	heterochromatin protein 1 binding protein 3	4309.48	3264.6	3937.58	4075.86	4120.69	4022.71	3887.67	3663.21	4035.74	3930.4	3762.62	4252.89	3922.09	-0.037051	0.0955148	-0.387909	0.698084	0.999996	1.87556e-06
NC_000001.11	20806292	21176897	-	8643	gene-EIF4G3	EIF4G3	protein_coding	8672	eukaryotic translation initiation factor 4 gamma 3	5597.5	3523.5	4105	5182	4274.75	3797.2	5050.64	3953.8	4206.89	4996.9	3903.23	4013.98	4354.24	0.0240663	0.117149	0.205433	0.837234	0.999996	1.87556e-06
NC_000001.11	21217250	21345504	-	6883	gene-ECE1	ECE1	protein_coding	1889	endothelin converting enzyme 1	784.83	718.67	460.5	811.5	974.08	517.09	708.244	806.692	471.417	782.995	889.297	546.544	700.865	-0.0850922	0.131638	-0.646409	0.518014	0.999996	1.87556e-06
NC_000001.11	21436775	21484900	+	6022	gene-NBPF3	NBPF3	protein_coding	84224	NBPF member 3	71.51	65.53	57.76	58.75	60.22	52.77	64.96	74.0496	59.4396	56.8925	54.7822	56.0287	61.0254	0.120362	0.131885	0.912632	0.361436	0.999996	1.87556e-06
NC_000001.11	21678298	21784146	-	10135	gene-USP48	USP48	protein_coding	84196	ubiquitin specific peptidase 48	1663	1352.11	1320	1602	1683	1363	1500.39	1516.89	1352.76	1544.78	1536.64	1440.89	1482.06	-0.0414457	0.0976907	-0.424254	0.67138	0.999996	1.87556e-06
NC_000001.11	21822244	21937310	-	15109	gene-HSPG2	HSPG2	protein_coding	3339	heparan sulfate proteoglycan 2	273	146	123	186	193	113	246.307	163.807	126.053	179.356	176.216	119.457	168.533	0.0792281	0.131245	0.603667	0.546065	0.999996	1.87556e-06
NC_000001.11	21908058	21908614	+	557	gene-RPL21P29	RPL21P29	pseudogene	440575	ribosomal protein L21 pseudogene 29	238.09	150.88	242.99	236.56	192.1	183.05	214.729	169.416	249.031	228.534	175.303	193.457	205.079	0.0517173	0.129101	0.400595	0.688718	0.999996	1.87556e-06
NC_000001.11	22025191	22031224	+	1388	gene-LINC00339	LINC00339	lncRNA	29092	long intergenic non-protein coding RNA 339	156	137	153	133	176	152	140.747	153.709	156.798	128.249	160.694	160.686	150.147	0.00280067	0.126602	0.0221219	0.982351	0.999996	1.87556e-06
NC_000001.11	22052709	22101360	+	11494	gene-CDC42	CDC42	protein_coding	998	cell division cycle 42	9637.52	8476.07	10460.4	9274.7	11161.5	10733.5	8695.61	9509.76	10719.6	8943.69	10190.4	11346.3	9900.9	-0.0577876	0.111885	-0.516493	0.60551	0.999996	1.87556e-06
NC_000001.11	22428838	22531157	+	10162	gene-ZBTB40	ZBTB40	protein_coding	9923	zinc finger and BTB domain containing 40	2129.33	1797.5	2127.17	1955.5	2252.87	1964.5	1920.83	2017.29	2179.79	1886.13	2057.07	2076.23	2022.89	0.0194351	0.098231	0.197851	0.843162	0.999996	1.87556e-06
NC_000001.11	22636628	22639682	+	1214	gene-C1QA	C1QA	protein_coding	712	complement C1q A chain	19313	10886.5	19398.2	17565.8	11857	14394	17424.6	12213.7	19879.5	16938.5	10825.9	15216.5	15416.5	0.117842	0.130315	0.904285	0.365844	0.999996	1.87556e-06
NC_000001.11	22643633	22648108	+	1330	gene-C1QC	C1QC	protein_coding	714	complement C1q C chain	19292.5	12306.2	17373.5	16969.8	12462.3	14869.8	17405.7	13806.9	17805.2	16363.8	11378.3	15719.7	15413.3	0.117321	0.123464	0.950249	0.341986	0.999996	1.87556e-06
NC_000001.11	22653236	22661637	+	1251	gene-C1QB	C1QB	protein_coding	713	complement C1q B chain	11927.5	6107	10720.8	10805	6351.5	9677	10761.7	6851.83	10987.1	10419	5799.6	10230	9174.88	0.0575467	0.131861	0.436421	0.662532	0.999996	1.87556e-06
NC_000001.11	23019443	23083691	+	3859	gene-KDM1A	KDM1A	protein_coding	23028	lysine demethylase 1A	1285.5	1092.5	1238.5	1187.2	1395.5	1212	1160.26	1225.18	1268.73	1144.6	1274.6	1281.26	1225.77	-0.015177	0.0995787	-0.152412	0.878862	0.999996	1.87556e-06
NC_000001.11	23084023	23177808	-	9145	gene-LUZP1	LUZP1	protein_coding	7798	leucine zipper protein 1	3807.75	3641.75	3995.33	4080.5	4995	4439.5	3435.66	4086.19	4094.16	3934.26	4560.61	4693.72	4134.1	-0.144026	0.108235	-1.33067	0.183298	0.999996	1.87556e-06
NC_000001.11	23281309	23285518	-	3511	gene-LINC01355	LINC01355	lncRNA	100996511	long intergenic non-protein coding RNA 1355	98	64	96.14	92.79	80.64	78.75	88.4177	71.8057	98.3828	89.678	73.9559	83.5144	84.2924	0.0366244	0.131592	0.278317	0.780769	0.999996	1.87556e-06
NC_000001.11	23304688	23344316	-	7795	gene-HNRNPR	HNRNPR	protein_coding	10236	heterogeneous nuclear ribonucleoprotein R	5516.67	3675.5	4589.67	5353	4590.5	4144	4977.56	4124.34	4703.93	5161.79	4190.84	4380.81	4589.88	0.00599865	0.110001	0.0545327	0.956511	0.999996	1.87556e-06
NC_000001.11	23359448	23369836	-	4786	gene-ZNF436	ZNF436	protein_coding	80818	zinc finger protein 436	433	346	369	458	443	407	390.662	388.199	378.159	441.64	404.475	430.258	405.565	-0.111784	0.107147	-1.04327	0.296822	0.999996	1.87556e-06
NC_000001.11	23557926	23559501	-	950	gene-ID3	ID3	protein_coding	3399	inhibitor of DNA binding 3%2C HLH protein	784	520	668	747	585	635	707.342	583.421	684.58	720.317	534.126	671.287	650.179	0.026754	0.120109	0.222747	0.823733	0.999996	1.87556e-06
NC_000001.11	23691779	23696835	+	1044	gene-RPL11	RPL11	protein_coding	6135	ribosomal protein L11	6273	4778.17	5277	6467.5	5862.83	4443.7	5659.64	5360.74	5407.98	6236.96	5353.13	4697.95	5452.73	0.00960421	0.109566	0.087657	0.930149	0.999996	1.87556e-06
NC_000001.11	23743366	23762059	+	4943	gene-ELOA	ELOA	protein_coding	6924	elongin A	4633.5	4041	4348.2	4273	5062.5	4326	4180.9	4533.85	4455.92	4120.37	4621.79	4573.21	4414.34	-0.0134589	0.0946111	-0.142255	0.886879	0.999996	1.87556e-06
NC_000001.11	23778417	23788232	+	1591	gene-PITHD1	PITHD1	protein_coding	57095	PITH domain containing 1	851	653.5	675	771.5	730	599	767.791	733.764	691.754	744.424	666.516	633.23	706.246	0.080574	0.106862	0.754001	0.450849	0.999996	1.87556e-06
NC_000001.11	23790789	23795539	+	2309	gene-LYPLA2	LYPLA2	protein_coding	11313	lysophospholipase 2	1029.67	709.25	820.08	880.83	934.75	731.75	929.288	795.472	840.353	849.53	853.689	773.83	840.36	0.0407154	0.105331	0.386547	0.699092	0.999996	1.87556e-06
NC_000001.11	23795599	23800754	-	1819	gene-GALE	GALE	protein_coding	2582	UDP-galactose-4-epimerase	353	273	288.5	384	348	254	318.484	306.296	295.148	370.283	317.737	268.515	312.744	-0.0394128	0.121744	-0.323735	0.746139	0.999996	1.87556e-06
NC_000001.11	23801877	23825459	-	1608	gene-HMGCL	HMGCL	protein_coding	3155	3-hydroxy-3-methylglutaryl-CoA lyase	771	575.67	733.5	764	788	716	695.613	646.251	752.218	736.71	719.472	756.916	717.863	-0.0640075	0.103773	-0.616803	0.537365	0.999996	1.87556e-06
NC_000001.11	23845077	23868332	-	3337	gene-FUCA1	FUCA1	protein_coding	2517	alpha-L-fucosidase 1	13361.5	12915.5	15716.5	12277.5	13784	16124.5	12055.5	14491.3	16106.1	11839.4	12585.3	17045.4	14020.5	0.0271417	0.124135	0.218647	0.826925	0.999996	1.87556e-06
NC_000001.11	23959164	23963462	+	2493	gene-PNRC2	PNRC2	protein_coding	55629	proline rich nuclear receptor coactivator 2	2845.95	3011.23	3331.83	2826.08	4182.58	3845.17	2567.72	3378.23	3414.7	2725.05	3819.23	4064.72	3328.28	-0.116717	0.126147	-0.92525	0.354836	0.999996	1.87556e-06
NC_000001.11	23964347	23980370	-	10955	gene-SRSF10	SRSF10	protein_coding	10772	serine and arginine rich splicing factor 10	2782.26	2324.1	2787.64	2561.17	2975.17	2701.58	2509.98	2607.44	2857.2	2469.52	2716.28	2856.4	2669.47	-0.00999806	0.100989	-0.0990018	0.921137	0.999996	1.87556e-06
NC_000001.11	24154156	24187295	-	5096	gene-IFNLR1	IFNLR1	protein_coding	163702	interferon lambda receptor 1	205	231	94.11	230	315	108	184.955	259.174	96.3331	221.784	287.606	114.172	194.004	-0.0647597	0.122066	-0.53053	0.595744	0.999996	1.87556e-06
NC_000001.11	24356999	24415533	-	3629	gene-STPG1	STPG1	protein_coding	90529	sperm tail PG-rich repeat containing 1	59	83	83	58	93	77	53.2311	93.123	85.0601	55.9282	84.9123	81.4001	75.6091	0.0221645	0.130028	0.170459	0.864649	0.999996	1.87556e-06
NC_000001.11	24413360	24472983	+	7937	gene-NIPAL3	NIPAL3	protein_coding	57185	NIPA like domain containing 3	428	367.62	366.07	433.5	506.29	379.25	386.151	412.883	375.084	418.497	461.996	400.658	409.212	-0.0980393	0.110858	-0.884371	0.376496	0.999996	1.87556e-06
NC_000001.11	24502344	24541040	+	7118	gene-RCAN3	RCAN3	protein_coding	11123	RCAN family member 3	816.5	946.76	943.4	754	1332.33	971.2	736.213	1062.5	966.406	727.067	1216.16	1026.49	955.806	-0.0600965	0.130195	-0.461589	0.644376	0.999996	1.87556e-06
NC_000001.11	24643273	24673281	+	6126	gene-SRRM1	SRRM1	protein_coding	10250	serine and arginine repetitive matrix 1	2652.5	2129	2375.5	2582.83	2553.83	2237.83	2392.69	2388.66	2434.97	2490.73	2331.89	2365.89	2400.81	0.00485401	0.0885692	0.0548047	0.956294	0.999996	1.87556e-06
NC_000001.11	24745447	24844321	+	4253	gene-CLIC4	CLIC4	protein_coding	25932	chloride intracellular channel 4	15932.2	16441.1	20787.1	16222.2	22903.2	25199.6	14374.2	18446.2	21302.9	15642.5	20911.3	26640	19552.9	-0.130453	0.130025	-1.00329	0.315722	0.999996	1.87556e-06
NC_000001.11	24932454	24964709	+	15846	gene-RUNX3-AS1	RUNX3-AS1	lncRNA	105376878		68.25	83	102.17	97.5	158.5	128	61.3511	93.123	104.532	94.4994	144.26	135.315	105.513	-0.243908	0.131419	-1.85595	0.0634601	0.999996	1.87556e-06
NC_000001.11	25222276	25232502	-	1757	gene-SYF2	SYF2	protein_coding	25949	SYF2 pre-mRNA splicing factor	1626	1337	1693	1628	1960	1538	1467.01	1500.07	1735.02	1569.85	1789.55	1625.89	1614.56	-0.0676727	0.105526	-0.64129	0.521334	0.999996	1.87556e-06
NC_000001.11	25242237	25338254	-	7103	gene-RSRP1	RSRP1	protein_coding	57035	arginine and serine rich protein 1	2478.08	2608.5	3103	2650.25	3566.63	3211.54	2235.71	2926.08	3180.02	2555.34	3256.8	3395.55	2924.92	-0.09622	0.123584	-0.77858	0.436227	0.999996	1.87556e-06
NC_000001.11	25293358	25294669	-	1312	gene-SDHDP6	SDHDP6	pseudogene	29768	succinate dehydrogenase complex subunit D pseudogene 6	127	93.27	121.22	123.22	146.65	128.08	114.582	104.343	124.003	118.606	134.216	135.315	121.844	-0.110743	0.127699	-0.867218	0.385823	0.999996	1.87556e-06
NC_000001.11	25338334	25362361	+	2627	gene-TMEM50A	TMEM50A	protein_coding	23585	transmembrane protein 50A	4363	4571	5245	4423	5942	6114	3936.39	5128.5	5375.18	4265.01	5425.26	6463.38	5098.95	-0.104595	0.126106	-0.829419	0.406868	0.999996	1.87556e-06
NC_000001.11	25398695	25400004	+	1310	gene-SDHDP7	SDHDP7	pseudogene	388606	succinate dehydrogenase complex subunit D pseudogene 7	136.58	128.27	145.72	143.72	175.77	148.5	123.604	143.611	149.624	138.856	160.694	156.457	145.475	-0.0847448	0.126324	-0.67085	0.502316	0.999996	1.87556e-06
NC_000001.11	25430858	25500209	+	4123	gene-MACO1	MACO1	protein_coding	55219	macoilin 1	1133	1026	1019	1127	1269	1148.33	1022.22	1151.13	1044.29	1086.74	1158.64	1213.6	1112.77	-0.0858436	0.101336	-0.847118	0.396929	0.999996	1.87556e-06
NC_000001.11	25543588	25590400	+	7532	gene-LDLRAP1	LDLRAP1	protein_coding	26119	low density lipoprotein receptor adaptor protein 1	685	571	393.27	643	657	370.5	618.022	640.641	402.754	620.032	599.865	391.144	545.41	0.0235521	0.131499	0.179104	0.857856	0.999996	1.87556e-06
NC_000001.11	25616820	25786207	+	5656	gene-MAN1C1	MAN1C1	protein_coding	57134	mannosidase alpha class 1C member 1	425.25	186.2	213	330	201.75	192.1	383.444	208.685	218.287	318.212	184.433	202.972	252.672	0.0872886	0.130684	0.667936	0.504175	0.999996	1.87556e-06
NC_000001.11	25800193	25818221	+	4314	gene-SELENON	SELENON	protein_coding	57190	selenoprotein N	1991.2	1223.5	1261.12	1893.92	1445.51	1159.65	1796.32	1373.28	1292.3	1826.35	1320.25	1226.29	1472.46	0.0182982	0.127761	0.143222	0.886115	0.999996	1.87556e-06
NC_000001.11	25819906	25832942	+	2403	gene-MTFR1L	MTFR1L	protein_coding	56181	mitochondrial fission regulator 1 like	679	618	629	655	798	710	612.609	693.373	644.612	631.603	728.603	750.573	676.895	-0.0892387	0.109192	-0.817266	0.413777	0.999996	1.87556e-06
NC_000001.11	25861484	25876707	-	3138	gene-PAQR7	PAQR7	protein_coding	164091	progestin and adipoQ receptor family member 7	81.2	28.14	32.5	67.29	36.17	38.83	73.08	31.415	32.7943	64.6067	32.8693	41.2286	45.999	-0.00176445	0.116247	-0.0151785	0.98789	0.999996	1.87556e-06
NC_000001.11	25884179	25906877	-	3526	gene-STMN1	STMN1	protein_coding	3925	stathmin 1	266	113	66.5	330.48	136.5	92.5	239.991	126.782	67.6381	318.212	124.173	97.2573	162.342	-0.0372042	0.0855339	-0.434964	0.663589	0.999996	1.87556e-06
NC_000001.11	25959764	25998164	-	4636	gene-PAFAH2	PAFAH2	protein_coding	5051	platelet activating factor acetylhydrolase 2	770.17	610.95	580.33	691.82	804.64	560.64	694.711	685.52	594.396	667.281	734.994	593.058	661.66	-0.0117873	0.113421	-0.103926	0.917228	0.999996	1.87556e-06
NC_000001.11	26109131	26125555	+	6614	gene-PDIK1L	PDIK1L	protein_coding	149420	PDLIM1 interacting kinase 1 like	261	189.2	232	269	254	217.5	235.48	212.051	237.758	259.391	231.911	230.458	234.508	-0.0532441	0.118337	-0.449937	0.652756	0.999996	1.87556e-06
NC_000001.11	26169908	26170873	+	638	gene-ZNF593	ZNF593	protein_coding	51042	zinc finger protein 593	218.83	121.5	128.62	142.62	157.25	94.25	197.587	136.88	132.202	137.892	143.347	99.3716	141.213	0.152794	0.1318	1.15928	0.246341	0.999996	1.87556e-06
NC_000001.11	26234179	26278808	+	4619	gene-CEP85	CEP85	protein_coding	64793	centrosomal protein 85	353	267	225	275.5	306.5	200	318.484	299.564	230.585	266.141	279.389	211.429	267.599	0.103428	0.12736	0.812093	0.416738	0.999996	1.87556e-06
NC_000001.11	26280086	26281522	+	751	gene-SH3BGRL3	SH3BGRL3	protein_coding	83442	SH3 domain binding glutamate rich protein like 3	6759.5	5898	3867	6934.67	6215.5	3777.75	6099.02	6617.34	3962.98	6687.28	5675.43	3993.89	5505.99	0.0152643	0.1314	0.116167	0.90752	0.999996	1.87556e-06
NC_000001.11	26282282	26318265	-	2072	gene-UBXN11	UBXN11	protein_coding	91544	UBX domain protein 11	248.5	168	114	232.5	189.5	98	223.751	188.49	116.83	223.713	173.477	103.6	171.643	0.0308765	0.128748	0.239821	0.810469	0.999996	1.87556e-06
NC_000001.11	26317958	26320523	+	467	gene-CD52	CD52	protein_coding	1043	CD52 molecule	10006.9	7626	3916.88	9816.87	9621.5	3394.33	9028.53	8556.09	4014.22	9466.33	8785.23	3587.95	7239.73	-0.00308331	0.104036	-0.0296368	0.976357	0.999996	1.87556e-06
NC_000001.11	26432282	26471306	+	3353	gene-DHDDS	DHDDS	protein_coding	79947	dehydrodolichyl diphosphate synthase subunit	1161.2	847	847.2	961	1009	761	1047.48	950.303	868.023	926.673	921.253	804.487	919.703	0.0870188	0.109413	0.795325	0.426424	0.999996	1.87556e-06
NC_000001.11	26472440	26476642	+	1940	gene-HMGN2	HMGN2	protein_coding	3151	high mobility group nucleosomal binding domain 2	807.79	436.11	524.83	829.21	537.4	487.09	728.995	489.176	538.031	799.388	490.3	514.829	593.453	-0.0208898	0.13135	-0.159039	0.873638	0.999996	1.87556e-06
NC_000001.11	26529761	26575028	+	3715	gene-RPS6KA1	RPS6KA1	protein_coding	6195	ribosomal protein S6 kinase A1	6907	4784.75	5064.75	6339.5	5965	4750	6231.65	5368.6	5190.72	6113.53	5446.26	5021.44	5562.03	0.0142732	0.10847	0.131587	0.895311	0.999996	1.87556e-06
NC_000001.11	26696015	26782104	+	8595	gene-ARID1A	ARID1A	protein_coding	8289	AT-rich interaction domain 1A	6249.5	4732.42	5449.5	5650	5227	4899.11	5638.89	5309.13	5585.27	5448.18	4772.44	5178.95	5322.14	0.0873569	0.0938018	0.931293	0.351702	0.999996	1.87556e-06
NC_000001.11	26787054	26800659	+	5790	gene-PIGV	PIGV	protein_coding	55650	phosphatidylinositol glycan anchor biosynthesis class V	239	227	233.25	217	291	281	215.631	254.686	238.783	209.249	265.693	297.058	246.85	-0.0797983	0.125941	-0.633616	0.526331	0.999996	1.87556e-06
NC_000001.11	26826688	26857604	+	5045	gene-ZDHHC18	ZDHHC18	protein_coding	84243	zinc finger DHHC-type palmitoyltransferase 18	934	703	767	791	780	703	842.675	788.74	786.037	762.745	712.168	743.173	772.59	0.103403	0.0993663	1.04062	0.298051	0.999996	1.87556e-06
NC_000001.11	26876132	26890283	-	4665	gene-GPN2	GPN2	protein_coding	54707	GPN-loop GTPase 2	637.56	464.45	526.33	670.35	585	483.82	575.617	520.591	539.056	646.067	534.126	511.658	554.519	-0.0365589	0.11432	-0.319795	0.749124	0.999996	1.87556e-06
NC_000001.11	26890488	26900467	-	2125	gene-GPATCH3	GPATCH3	protein_coding	63906	G-patch domain containing 3	548	465	536	540	608	443	494.417	521.713	549.304	520.711	555.126	468.315	518.264	0.0143934	0.109845	0.131034	0.895748	0.999996	1.87556e-06
NC_000001.11	26900569	26946871	+	2676	gene-NUDC	NUDC	protein_coding	10726	nuclear distribution C%2C dynein complex regulator	1298.39	926.33	1110.6	1269.04	1134.02	801.75	1171.08	1038.94	1138.58	1223.67	1035.38	847.83	1075.91	0.0767173	0.119632	0.641276	0.521343	0.999996	1.87556e-06
NC_000001.11	27098809	27155125	-	4900	gene-SLC9A1	SLC9A1	protein_coding	6548	solute carrier family 9 member A1	782.5	586	503	661	687	454	705.537	657.471	515.485	637.389	627.256	479.944	603.847	0.070547	0.12466	0.565916	0.571451	0.999996	1.87556e-06
NC_000001.11	27200636	27201599	-	964	gene-CHCHD3P3	CHCHD3P3	pseudogene	646572	coiled-coil-helix-coiled-coil-helix domain containing 3 pseudogene 3	122.83	123.67	99	133.5	181.83	119.5	110.973	139.123	101.457	129.213	166.173	126.857	128.966	-0.15205	0.130713	-1.16323	0.244735	0.999996	1.87556e-06
NC_000001.11	27234613	27308636	+	5538	gene-WDTC1	WDTC1	protein_coding	23038	WD and tetratricopeptide repeats 1	770	512	600	720	567.5	513	694.711	574.445	614.892	694.281	518.604	542.315	606.542	0.0723358	0.120563	0.599983	0.548518	0.999996	1.87556e-06
NC_000001.11	27322145	27336400	+	2677	gene-TMEM222	TMEM222	protein_coding	84065	transmembrane protein 222	461	322	461	432.5	417.5	366	415.924	361.272	472.442	416.569	381.649	386.915	405.795	0.0563063	0.117234	0.480292	0.63102	0.999996	1.87556e-06
NC_000001.11	27323874	27326525	+	2652	gene-ACTG1P20	ACTG1P20	transcribed_pseudogene	644961	actin gamma 1 pseudogene 20	193.76	229.53	156.01	186.39	235.81	212.63	175.031	258.052	159.872	179.356	215.477	225.172	202.16	-0.0372461	0.130965	-0.284397	0.776106	0.999996	1.87556e-06
NC_000001.11	27355179	27368037	-	5676	gene-MAP3K6	MAP3K6	protein_coding	9064	mitogen-activated protein kinase kinase kinase 6	419.5	356	415	402	385.5	382	378.933	399.419	425.3	387.64	352.432	403.829	391.259	0.0564899	0.111611	0.50613	0.612765	0.999996	1.87556e-06
NC_000001.11	27404230	27490167	-	5681	gene-WASF2	WASF2	protein_coding	10163	WASP family member 2	6882.08	5117.29	5332.5	6071.17	6116.83	4704.95	6209.09	5741.09	5464.34	5854.14	5585.04	4973.87	5637.93	0.0701575	0.101098	0.693958	0.487709	0.999996	1.87556e-06
NC_000001.11	27534245	27604178	-	8544	gene-AHDC1	AHDC1	protein_coding	27245	AT-hook DNA binding motif containing 1	315	284	235.5	326	260	196	284.2	318.638	241.858	314.355	237.389	207.2	267.273	0.092081	0.129135	0.713061	0.475808	0.999996	1.87556e-06
NC_000001.11	27612064	27635561	-	3481	gene-FGR	FGR	protein_coding	2268	FGR proto-oncogene%2C Src family tyrosine kinase	6986.5	6634.5	5092.33	6622.5	7554.83	4598.67	6302.92	7443.11	5218.39	6385.46	6897.99	4861.81	6184.94	0.0419323	0.124986	0.335497	0.73725	0.999996	1.87556e-06
NC_000001.11	27649379	27649940	+	562	gene-LOC729973	LOC729973	pseudogene	729973	uncharacterized LOC729973	174.17	117.22	125.46	179.17	150.89	107.83	156.987	131.27	128.103	172.606	137.868	114.172	140.167	-0.015858	0.130696	-0.121334	0.903426	0.999996	1.87556e-06
NC_000001.11	27666061	27672229	-	958	gene-IFI6	IFI6	protein_coding	2537	interferon alpha inducible protein 6	6737.25	9115.73	6388.07	5033.45	7892.16	8578.03	6078.27	10227.8	6546.55	4853.22	7205.68	9068.19	7329.95	0.056671	0.131885	0.429701	0.667413	0.999996	1.87556e-06
NC_000001.11	27725961	27763116	+	5165	gene-FAM76A	FAM76A	protein_coding	199870	family with sequence similarity 76 member A	292	266.12	277	279.5	306	284	263.449	298.442	283.875	269.998	279.389	300.229	282.564	-0.00543019	0.115068	-0.047191	0.962361	0.999996	1.87556e-06
NC_000001.11	27773219	27824443	+	3034	gene-STX12	STX12	protein_coding	23673	syntaxin 12	4775	4889.5	5942.75	5260	6545	6711.2	4308.11	5486.4	6090.51	5072.11	5975.82	7094.5	5671.24	-0.128533	0.123991	-1.03663	0.299906	0.999996	1.87556e-06
NC_000001.11	27830782	27851676	+	2815	gene-PPP1R8	PPP1R8	protein_coding	5511	protein phosphatase 1 regulatory subunit 8	1425.5	1156.5	1216.5	1315	1390	1207.5	1286.57	1296.99	1246.18	1268.03	1269.12	1277.03	1273.99	0.00505673	0.0911679	0.0554661	0.955767	0.999996	1.87556e-06
NC_000001.11	27872531	27886685	+	2736	gene-THEMIS2	THEMIS2	protein_coding	9473	thymocyte selection associated family member 2	8269	5909	7355.25	8349	7424.75	7125	7460.47	6629.68	7537.55	8050.77	6779.29	7532.16	7331.65	-0.0392124	0.102298	-0.383314	0.701487	0.999996	1.87556e-06
NC_000001.11	27891524	27914797	-	1969	gene-RPA2	RPA2	protein_coding	6118	replication protein A2	1111	948.33	1101.75	1110	1385	1228.83	1002.37	1063.62	1129.35	1070.35	1264.55	1299.23	1138.25	-0.146261	0.10791	-1.35539	0.175293	0.999996	1.87556e-06
NC_000001.11	27959557	27968093	+	2865	gene-XKR8	XKR8	protein_coding	55113	XK related 8	268	273.5	301.33	282.83	399	300.17	241.795	307.418	308.471	272.891	364.301	317.143	302.003	-0.102741	0.125135	-0.821041	0.411623	0.999996	1.87556e-06
NC_000001.11	27970344	28088671	-	6741	gene-EYA3	EYA3	protein_coding	2140	EYA transcriptional coactivator and phosphatase 3	3549.75	3328.06	3858.1	3087.75	4061.13	3519.77	3202.89	3733.89	3953.76	2977.7	3707.84	3721.15	3549.54	0.0492678	0.113797	0.432945	0.665055	0.999996	1.87556e-06
NC_000001.11	28095035	28096442	-	1408	gene-SPCS2P4	SPCS2P4	pseudogene	653566	signal peptidase complex subunit 2 pseudogene 4	481	427.5	485.17	508.67	483.83	502	433.969	480.2	497.038	490.818	441.909	530.687	479.104	-0.0397808	0.11264	-0.353169	0.723962	0.999996	1.87556e-06
NC_000001.11	28120834	28121467	-	634	gene-LOC100131223	LOC100131223	pseudogene	100131223	ADP ribosylation factor like GTPase 8B pseudogene	76	84.67	99.83	81.5	120	86	68.5688	95.3669	102.482	79.0709	109.564	90.9144	90.9946	-0.0369059	0.131882	-0.279841	0.7796	0.999996	1.87556e-06
NC_000001.11	28147166	28193936	-	4279	gene-PTAFR	PTAFR	protein_coding	5724	platelet activating factor receptor	18259.5	15791	20291.1	16622.9	17371.1	18027	16474.6	17716.9	20794.6	16029.2	15860.3	19057.1	17655.5	0.0842931	0.111725	0.754467	0.450569	0.999996	1.87556e-06
NC_000001.11	28200278	28233029	-	1885	gene-DNAJC8	DNAJC8	protein_coding	22826	DnaJ heat shock protein family %28Hsp40%29 member C8	3312.08	2723.58	3196	3313.83	3614.6	3020.17	2988.16	3056.23	3275.33	3195.62	3300.63	3192.58	3168.09	-0.0485685	0.0900979	-0.539063	0.589843	0.999996	1.87556e-06
NC_000001.11	28236091	28238105	+	1925	gene-ATP5IF1	ATP5IF1	protein_coding	93974	ATP synthase inhibitory factor subunit 1	979	758	792	957	845	604	883.275	850.448	811.658	922.816	771.515	638.515	813.038	0.0890239	0.119729	0.743548	0.45715	0.999996	1.87556e-06
NC_000001.11	28259452	28282491	+	3528	gene-SESN2	SESN2	protein_coding	83667	sestrin 2	2977	2906	3285	3328	3714	3419.5	2685.91	3260.43	3366.53	3209.12	3391.02	3615.43	3254.74	-0.105122	0.108078	-0.972651	0.330727	0.999996	1.87556e-06
NC_000001.11	28329040	28335967	+	1924	gene-MED18	MED18	protein_coding	54797	mediator complex subunit 18	508.83	352.5	324.62	473.26	410.04	320.08	459.231	394.931	333.067	456.104	374.345	338.286	392.661	0.0150323	0.12573	0.11956	0.904831	0.999996	1.87556e-06
NC_000001.11	28369740	28500364	+	6457	gene-PHACTR4	PHACTR4	protein_coding	65979	phosphatase and actin regulator 4	1522.21	1405.08	1302.32	1513.82	1622.25	1411.64	1373.18	1576.36	1334.32	1459.92	1480.94	1492.69	1452.9	-0.0410508	0.101046	-0.406257	0.684554	0.999996	1.87556e-06
NC_000001.11	28505943	28510892	+	2346	gene-SNHG3	SNHG3	lncRNA	8420	small nucleolar RNA host gene 3	355.5	275.08	323.5	298	339.75	257.53	321.191	308.54	332.042	287.355	310.432	272.743	305.384	0.108243	0.113334	0.95508	0.339537	0.999996	1.87556e-06
NC_000001.11	28506043	28538989	+	2727	gene-RCC1	RCC1	protein_coding	1104	regulator of chromosome condensation 1	553.5	347.5	429	512.5	451	311.5	499.831	390.443	439.648	493.711	411.779	329.829	427.54	0.068506	0.126483	0.541622	0.588079	0.999996	1.87556e-06
NC_000001.11	28507365	28507571	+	207	gene-SNORA73A	SNORA73A	snoRNA	6080	small nucleolar RNA%2C H/ACA box 73A	483	544.17	635.5	520.5	792.75	861.5	435.773	610.348	651.786	501.425	724.038	911.259	639.105	-0.176282	0.131624	-1.33928	0.180479	0.999996	1.87556e-06
NC_000001.11	28508558	28508762	+	205	gene-SNORA73B	SNORA73B	snoRNA	26768	small nucleolar RNA%2C H/ACA box 73B	385	525.5	554.5	373	608.75	683	347.355	590.153	567.75	359.676	556.039	722.03	523.834	-0.0562668	0.131478	-0.427956	0.668683	0.999996	1.87556e-06
NC_000001.11	28553017	28578545	+	2015	gene-TRNAU1AP	TRNAU1AP	protein_coding	54952	tRNA selenocysteine 1 associated protein 1	713	500	654	673	662	670	643.284	560.982	670.233	648.96	604.43	708.287	639.363	-0.0494543	0.111216	-0.444669	0.656559	0.999996	1.87556e-06
NC_000001.11	28578538	28582983	-	2128	gene-SNHG12	SNHG12	lncRNA	85028	small nucleolar RNA host gene 12	474.11	403.85	349	379.1	369.5	279.75	427.653	453.273	357.662	365.462	337.823	296.001	372.979	0.218	0.120138	1.81458	0.0695885	0.999996	1.87556e-06
NC_000001.11	28579764	28579893	-	130	gene-SNORA61	SNORA61	snoRNA	677838	small nucleolar RNA%2C H/ACA box 61	215	140.5	89	164	131	82	193.978	157.075	91.209	158.142	119.608	86.6859	134.45	0.109484	0.128775	0.850198	0.395215	0.999996	1.87556e-06
NC_000001.11	28580381	28580512	-	132	gene-SNORA44	SNORA44	snoRNA	677825	small nucleolar RNA%2C H/ACA box 44	34	52.75	33	27	46	46.75	30.6755	59.4641	33.8191	26.0355	41.9997	49.6858	40.2799	0.0204638	0.120364	0.170016	0.864997	0.999996	1.87556e-06
NC_000001.11	28580920	28581053	-	134	gene-SNORA16A	SNORA16A	snoRNA	692073	small nucleolar RNA%2C H/ACA box 16A	43	63.5	46	34	64.5	87	38.7955	71.8057	47.1417	32.7855	58.4343	91.9716	56.8224	-0.0612412	0.118725	-0.515824	0.605977	0.999996	1.87556e-06
NC_000001.11	28592265	28595449	+	2162	gene-RAB42	RAB42	protein_coding	115273	RAB42%2C member RAS oncogene family	435.14	271.2	306.41	316	279.6	197.5	392.466	304.052	313.595	304.712	255.65	209.315	296.632	0.245832	0.127609	1.92644	0.0540489	0.999996	1.87556e-06
NC_000001.11	28602850	28648707	-	2295	gene-TAF12	TAF12	protein_coding	6883	TATA-box binding protein associated factor 12	811.5	624	685	776	722	653	732.604	700.105	702.002	748.281	659.212	690.315	705.42	0.0208277	0.102545	0.203108	0.839051	0.999996	1.87556e-06
NC_000001.11	28668782	28719353	+	6627	gene-GMEB1	GMEB1	protein_coding	10691	glucocorticoid modulatory element binding protein 1	710.65	649.28	647.5	704.33	807.68	711.49	641.48	728.154	664.084	678.853	737.733	751.63	700.322	-0.0747298	0.104856	-0.712693	0.476036	0.999996	1.87556e-06
NC_000001.11	28736621	28769775	+	2933	gene-YTHDF2	YTHDF2	protein_coding	51441	YTH N6-methyladenosine RNA binding protein 2	1986.83	1664	1903.5	1817.5	1988.5	1753.5	1792.71	1866.95	1951.26	1753.06	1815.12	1854.23	1838.89	0.042177	0.0923651	0.456634	0.647934	0.999996	1.87556e-06
NC_000001.11	28887091	29120046	+	16054	gene-EPB41	EPB41	protein_coding	2035	erythrocyte membrane protein band 4.1	1243.61	957.24	975.83	969.5	1062.92	781.38	1122.36	1073.72	1000.22	935.351	970.557	825.63	987.974	0.181377	0.105285	1.72272	0.08494	0.999996	1.87556e-06
NC_000001.11	28982244	28982644	-	401	gene-RPL27P4	RPL27P4	pseudogene	646624	ribosomal protein L27 pseudogene 4	1153.67	550.2	994.67	1078.42	836.83	598.87	1041.16	617.08	1019.7	1039.49	764.211	633.23	852.479	0.0712934	0.131751	0.541124	0.588422	0.999996	1.87556e-06
NC_000001.11	29147743	29181900	-	2300	gene-SRSF4	SRSF4	protein_coding	6429	serine and arginine rich splicing factor 4	1475	1252	1252	1296	1449	1081	1330.78	1404.7	1283.08	1249.71	1322.99	1142.77	1289	0.0925194	0.100921	0.916753	0.359272	0.999996	1.87556e-06
NC_000001.11	29192657	29230948	-	3530	gene-MECR	MECR	protein_coding	51102	mitochondrial trans-2-enoyl-CoA reductase	111.4	49.5	88	85	82.83	51.33	100.147	56.0982	90.1842	81.9638	75.782	53.9144	76.3482	0.0929154	0.130123	0.714055	0.475193	0.999996	1.87556e-06
NC_000001.11	29236522	29326802	+	5743	gene-PTPRU	PTPRU	protein_coding	10076	protein tyrosine phosphatase receptor type U	48	25	47.5	59	24	51	43.3066	28.0491	49.1914	56.8925	21.9129	53.9144	42.2111	-0.0355324	0.117101	-0.303435	0.761558	0.999996	1.87556e-06
NC_000001.11	30732469	30757840	-	2243	gene-LAPTM5	LAPTM5	protein_coding	7805	lysosomal protein transmembrane 5	45454.5	38753.8	39211.5	46295.5	49570.8	40667.2	41009.6	43480.6	40185.3	44642.3	45260.1	42990.9	42928.1	-0.0809168	0.0861742	-0.938991	0.347736	0.999996	1.87556e-06
NC_000001.11	30743790	30752878	-	7351	gene-LOC105378620	LOC105378620	lncRNA	105378620		976	728	954	894.5	1009.25	853.5	880.568	816.789	977.679	862.066	921.253	902.802	893.526	-0.00458728	0.104876	-0.0437399	0.965112	0.999996	1.87556e-06
NC_000001.11	30869466	30909735	-	5783	gene-SDC3	SDC3	protein_coding	9672	syndecan 3	1879	709.5	793.7	1396.94	646	664.75	1695.27	796.594	813.707	1347.1	589.821	703.001	990.916	0.115495	0.12629	0.914522	0.360443	0.999996	1.87556e-06
NC_000001.11	30931506	31065717	-	5385	gene-PUM1	PUM1	protein_coding	9698	pumilio RNA binding family member 1	3220	2684	2802.5	3090.5	3127	2634	2905.15	3011.35	2871.55	2979.62	2855.06	2784.52	2901.21	0.0242321	0.0886782	0.273259	0.784654	0.999996	1.87556e-06
NC_000001.11	31259568	31296788	-	1615	gene-SNRNP40	SNRNP40	protein_coding	9410	small nuclear ribonucleoprotein U5 subunit 40	864.67	660.5	768	738.5	851.67	749	780.422	740.496	787.062	711.638	777.907	791.801	764.888	0.0141178	0.101187	0.139522	0.889038	0.999996	1.87556e-06
NC_000001.11	31296982	31365722	+	2690	gene-ZCCHC17	ZCCHC17	protein_coding	51538	zinc finger CCHC-type containing 17	896.5	755.5	888	801	971	848.5	808.391	848.204	910.04	772.388	886.558	896.459	853.673	0.00492753	0.106136	0.0464264	0.96297	0.999996	1.87556e-06
NC_000001.11	31359595	31373618	-	2908	gene-FABP3	FABP3	protein_coding	2170	fatty acid binding protein 3	1452.25	1433.83	1245	1327.61	1789.5	1009.5	1310.03	1608.9	1275.9	1280.56	1634.33	1067.72	1362.91	0.0484947	0.125508	0.386388	0.699209	0.999996	1.87556e-06
NC_000001.11	31409777	31434680	+	3240	gene-SERINC2	SERINC2	protein_coding	347735	serine incorporator 2	653	445	440.25	680	607	386	589.151	499.274	450.921	655.71	554.213	408.058	526.221	-0.0439924	0.128566	-0.342177	0.732218	0.999996	1.87556e-06
NC_000001.11	31629862	31644876	-	3766	gene-PEF1	PEF1	protein_coding	553115	penta-EF-hand domain containing 1	974.5	864.5	1032.37	1072.53	1135.17	946.17	878.764	969.377	1057.61	1034.67	1036.3	1000.06	996.13	-0.0649358	0.103949	-0.624689	0.532175	0.999996	1.87556e-06
NC_000001.11	31790422	31816051	-	4179	gene-SPOCD1	SPOCD1	protein_coding	90853	SPOC domain containing 1	781.5	524	238	709.33	665	206	705.537	587.909	243.907	683.674	607.169	217.772	507.661	0.00397727	0.0933094	0.0426245	0.966001	0.999996	1.87556e-06
NC_000001.11	31906421	31938368	-	4184	gene-PTP4A2	PTP4A2	protein_coding	8073	protein tyrosine phosphatase 4A2	9886.5	5834.92	7863.67	8502.42	7413.25	7467.25	8919.36	6546.66	8059.19	8198.3	6768.34	7893.7	7730.92	0.0304563	0.116574	0.261261	0.793891	0.999996	1.87556e-06
NC_000001.11	32013868	32060850	+	3544	gene-KHDRBS1	KHDRBS1	protein_coding	10657	KH RNA binding domain containing%2C signal transduction associated 1	5128	3948	4652.5	4867	4833	4538	4626.59	4429.51	4767.46	4693.15	4412.7	4797.32	4621.12	-0.00705143	0.0901267	-0.0782391	0.937638	0.999996	1.87556e-06
NC_000001.11	32072031	32102866	+	4390	gene-TMEM39B	TMEM39B	protein_coding	55116	transmembrane protein 39B	328	206.14	269.1	311	263.83	230.98	295.929	231.124	275.677	299.891	241.042	244.2	264.644	0.0226136	0.123996	0.182373	0.85529	0.999996	1.87556e-06
NC_000001.11	32108043	32176563	+	8486	gene-KPNA6	KPNA6	protein_coding	23633	karyopherin subunit alpha 6	4540.88	3620.23	4185.78	4518.74	4487.43	3892.48	4096.99	4061.51	4289.9	4357.58	4096.79	4114.41	4169.53	-0.0121121	0.0880329	-0.137586	0.890567	0.999996	1.87556e-06
NC_000001.11	32179669	32198285	+	5296	gene-TXLNA	TXLNA	protein_coding	200081	taxilin alpha	4691	3648	4243	4289.5	4596.33	3615	4232.32	4092.92	4348.31	4136.76	4196.31	3821.58	4138.03	0.0519848	0.090764	0.572747	0.566816	0.999996	1.87556e-06
NC_000001.11	32204807	32222371	-	4704	gene-TMEM234	TMEM234	protein_coding	56063	transmembrane protein 234	357	299	372	349	379	357	322.093	335.467	381.233	336.534	346.041	377.401	349.795	-0.0216587	0.114675	-0.188871	0.850194	0.999996	1.87556e-06
NC_000001.11	32221584	32231604	+	1919	gene-EIF3I	EIF3I	protein_coding	8668	eukaryotic translation initiation factor 3 subunit I	2203.73	1802.54	1972.31	2444.24	2280.64	1967.03	1988.5	2022.9	2020.95	2356.7	2082.64	2079.4	2091.85	-0.0943474	0.0960504	-0.982269	0.325967	0.999996	1.87556e-06
NC_000001.11	32292083	32333628	+	2501	gene-HDAC1	HDAC1	protein_coding	3065	histone deacetylase 1	1713	1591.5	1957.83	1780	1975.5	1862.83	1545.51	1786.17	2006.6	1716.42	1804.16	1969.46	1804.72	-0.0311175	0.111601	-0.278827	0.780378	0.999996	1.87556e-06
NC_000001.11	32333839	32336233	-	1546	gene-MARCKSL1	MARCKSL1	protein_coding	65108	MARCKS like 1	738	584.83	792.83	698.33	629.83	615.83	665.84	656.349	812.683	673.067	575.213	651.201	672.392	0.126053	0.114732	1.09867	0.27191	0.999996	1.87556e-06
NC_000001.11	32364633	32394441	-	5538	gene-BSDC1	BSDC1	protein_coding	55108	BSD domain containing 1	1611.5	1471.75	1769	1599	1715.5	1671.67	1454.38	1651.53	1812.91	1541.88	1566.77	1767.55	1632.5	0.00972359	0.109194	0.0890489	0.929043	0.999996	1.87556e-06
NC_000001.11	32539427	32605941	+	7077	gene-ZBTB8A	ZBTB8A	protein_coding	653121	zinc finger and BTB domain containing 8A	52.12	28.81	47.19	69.98	41.04	37.67	46.9155	32.5369	48.1666	67.4996	37.4345	40.1715	45.4541	-0.0625891	0.125356	-0.499291	0.617574	0.999996	1.87556e-06
NC_000001.11	32620818	32651008	-	3182	gene-ZBTB8OS	ZBTB8OS	protein_coding	339487	zinc finger and BTB domain containing 8 opposite strand	707.83	524	571.75	666.5	783.77	637	638.773	587.909	586.197	642.21	715.82	673.401	640.718	-0.132177	0.104098	-1.26974	0.204179	0.999996	1.87556e-06
NC_000001.11	32651208	32686211	+	7958	gene-RBBP4	RBBP4	protein_coding	5928	RB binding protein 4%2C chromatin remodeling factor	2327.94	2018.55	2270.81	2203.15	2494.33	2471.05	2100.37	2265.24	2327.37	2124.31	2277.11	2612.2	2284.43	-0.0540115	0.105374	-0.512571	0.608252	0.999996	1.87556e-06
NC_000001.11	32741830	32774970	+	5933	gene-KIAA1522	KIAA1522	protein_coding	57648	KIAA1522	188	167	126	154	203	89	169.618	187.368	129.127	148.499	185.346	94.0859	152.341	0.083709	0.131525	0.636452	0.524482	0.999996	1.87556e-06
NC_000001.11	32775238	32818032	-	3165	gene-YARS1	YARS1	protein_coding	8565	tyrosyl-tRNA synthetase 1	1307	1093	1113.5	1191	1145	856.5	1179.2	1226.31	1141.65	1148.46	1045.43	904.916	1107.66	0.152247	0.108723	1.40032	0.161418	0.999996	1.87556e-06
NC_000001.11	32816767	32858879	+	5487	gene-S100PBP	S100PBP	protein_coding	64766	S100P binding protein	594	498.17	604	499.14	661.33	621.5	535.92	558.738	618.992	481.175	603.517	657.544	575.981	-0.0168568	0.11946	-0.141109	0.887784	0.999996	1.87556e-06
NC_000001.11	32932498	32965266	-	4971	gene-RNF19B	RNF19B	protein_coding	127544	ring finger protein 19B	10256.2	14857	15476.8	11594	17152.5	17806.6	9253.19	16669	15861.1	11179.9	15660.4	18824.6	14574.7	-0.0657967	0.131838	-0.499072	0.617728	0.999996	1.87556e-06
NC_000001.11	32951200	32951810	-	611	gene-LOC107984936	LOC107984936	pseudogene	107984936		85.44	92.79	145.28	71.07	115.91	113.27	76.6888	104.343	148.599	68.4638	105.912	119.457	103.911	0.0662515	0.129322	0.512298	0.608443	0.999996	1.87556e-06
NC_000001.11	33007940	33036911	-	6162	gene-AK2	AK2	protein_coding	204	adenylate kinase 2	3206.33	2058.83	2467	3062.58	2529.08	2530.42	2892.52	2310.12	2528.23	2953.59	2309.07	2674.58	2611.35	-0.0281842	0.114414	-0.246336	0.805422	0.999996	1.87556e-06
NC_000001.11	33145399	33184774	-	7735	gene-TRIM62	TRIM62	protein_coding	55223	tripartite motif containing 62	358	278	354	344.5	400	302.1	322.995	311.906	362.786	331.712	365.214	319.258	335.645	-0.0201729	0.114994	-0.175426	0.860745	0.999996	1.87556e-06
NC_000001.11	33256307	33300719	+	4283	gene-ZNF362	ZNF362	protein_coding	149076	zinc finger protein 362	594	355	397	460	411	359	535.92	398.297	406.854	443.569	375.258	379.515	423.235	0.111686	0.122898	0.908766	0.363474	0.999996	1.87556e-06
NC_000001.11	33323623	33375593	-	4179	gene-PHC2	PHC2	protein_coding	1912	polyhomeotic homolog 2	5342	3534.5	4275	5475	4974.5	4327.5	4819.67	3965.02	4381.11	5279.43	4541.44	4575.32	4593.66	-0.102227	0.106649	-0.958536	0.337793	0.999996	1.87556e-06
NC_000001.11	33332393	33332492	-	100	gene-MIR3605	MIR3605	miRNA	100500853	microRNA 3605	120	77.5	125	129	114.5	114.5	108.267	87.5132	128.103	124.392	104.086	120.514	112.146	-0.05875	0.130904	-0.448801	0.653575	0.999996	1.87556e-06
NC_000001.11	33472591	33504253	+	13251	gene-ZSCAN20	ZSCAN20	protein_coding	7579	zinc finger and SCAN domain containing 20	799.5	625	739.75	762	724.85	680	721.777	701.227	758.367	734.781	661.951	718.858	716.16	0.0364297	0.102117	0.356746	0.721282	0.999996	1.87556e-06
NC_000001.11	34850362	34859749	-	8350	gene-SMIM12	SMIM12	protein_coding	113444	small integral membrane protein 12	1493.14	1189.25	1393.45	1506.23	1465.62	1226.48	1347.02	1334.01	1427.57	1452.21	1338.51	1296.06	1365.9	0.00633957	0.0973953	0.0650911	0.948101	0.999996	1.87556e-06
NC_000001.11	34975699	34978706	-	1887	gene-LOC653160	LOC653160	lncRNA	653160	uncharacterized LOC653160	96	69	111	89	82	64	86.6133	77.4155	113.755	85.8209	74.869	67.6573	84.3552	0.142983	0.131874	1.08425	0.278255	0.999996	1.87556e-06
NC_000001.11	34981526	34985347	-	925	gene-TMEM35B	TMEM35B	protein_coding	100506144	transmembrane protein 35B	704	661	912	661.5	925	985	635.164	741.618	934.636	638.353	844.558	1041.29	805.936	-0.0740853	0.130038	-0.569721	0.568867	0.999996	1.87556e-06
NC_000001.11	34986165	35031945	-	5122	gene-ZMYM6	ZMYM6	protein_coding	9204	zinc finger MYM-type containing 6	1175	952.33	1145.75	1095.83	1241	1073.5	1060.11	1068.11	1174.44	1056.85	1133.08	1135.37	1104.66	-0.00820809	0.0989317	-0.0829672	0.933878	0.999996	1.87556e-06
NC_000001.11	35059786	35116458	+	8220	gene-ZMYM1	ZMYM1	protein_coding	79830	zinc finger MYM-type containing 1	572.33	477.12	510.58	596.12	532.5	541.32	516.071	535.177	523.683	574.711	485.735	571.915	534.549	-0.0400431	0.109104	-0.367018	0.713606	0.999996	1.87556e-06
NC_000001.11	35121822	35122490	+	669	gene-EFCAB14P1	EFCAB14P1	pseudogene	106479047	EF-hand calcium binding domain 14 pseudogene 1	79.5	88	72.5	63	78	88.5	72.1777	98.7328	73.7871	60.7496	71.2168	93.0287	78.2821	0.0566146	0.131666	0.429987	0.667205	0.999996	1.87556e-06
NC_000001.11	35176378	35193174	-	8960	gene-SFPQ	SFPQ	protein_coding	6421	splicing factor proline and glutamine rich	6098.45	6322.03	6668.67	6090.81	7372.06	6218.25	5501.75	7093.05	6834.53	5873.43	6730.9	6573.33	6434.5	0.0143642	0.111125	0.129262	0.89715	0.999996	1.87556e-06
NC_000001.11	35268694	35422058	+	7600	gene-ZMYM4	ZMYM4	protein_coding	9202	zinc finger MYM-type containing 4	3377	3152.5	3463.33	3372	3971.5	3721.17	3046.8	3536.43	3548.95	3251.55	3626.58	3933.64	3490.66	-0.0744081	0.10674	-0.697097	0.485742	0.999996	1.87556e-06
NC_000001.11	35350652	35351666	+	1015	gene-RPL5P4	RPL5P4	pseudogene	643343	ribosomal protein L5 pseudogene 4	519.28	306.57	324.74	434.19	400.43	315.26	468.253	344.443	333.067	418.497	365.214	333.001	377.079	0.0248299	0.126041	0.196999	0.843829	0.999996	1.87556e-06
NC_000001.11	35433490	35557603	-	8413	gene-KIAA0319L	KIAA0319L	protein_coding	79932	KIAA0319 like	2016.02	1545.42	1874.18	1891.59	1909.37	1728.13	1818.88	1733.43	1920.51	1824.42	1742.99	1826.75	1811.16	0.0179952	0.0936402	0.192174	0.847606	0.999996	1.87556e-06
NC_000001.11	35557792	35566779	+	3705	gene-NCDN	NCDN	protein_coding	23154	neurochondrin	571	365	410	509	451	360.92	515.169	409.517	420.176	490.818	411.779	381.629	438.181	0.0468452	0.121508	0.385532	0.699843	0.999996	1.87556e-06
NC_000001.11	35599541	35641526	-	4528	gene-PSMB2	PSMB2	protein_coding	5690	proteasome 20S subunit beta 2	2066.34	1746.98	1781.83	2126.07	2341.07	1828.39	1863.99	1960.07	1826.23	2050.06	2137.42	1932.46	1961.7	-0.09823	0.0941329	-1.04352	0.296705	0.999996	1.87556e-06
NC_000001.11	35713876	35718884	-	3040	gene-C1orf216	C1orf216	protein_coding	127703	chromosome 1 open reading frame 216	602.7	459.83	539	533	536.25	419	544.04	516.103	552.378	513.961	489.387	442.944	509.802	0.12365	0.107618	1.14897	0.250568	0.999996	1.87556e-06
NC_000001.11	35720213	35769985	-	9287	gene-CLSPN	CLSPN	protein_coding	63967	claspin	250.69	185.53	161	264.12	206.88	170.36	226.458	208.685	164.996	254.57	188.998	179.715	203.904	-0.0318454	0.129886	-0.24518	0.806317	0.999996	1.87556e-06
NC_000001.11	35807630	35857890	+	8353	gene-AGO4	AGO4	protein_coding	192670	argonaute RISC component 4	2530.93	1955.52	2353.76	2289.42	2511.41	2454.83	2283.52	2194.56	2412.43	2207.24	2292.63	2595.29	2330.95	-0.0344843	0.100914	-0.341718	0.732563	0.999996	1.87556e-06
NC_000001.11	35869808	35930532	+	13961	gene-AGO1	AGO1	protein_coding	26523	argonaute RISC component 1	3232.58	1963.72	2038.58	2797.75	2462.72	1838.56	2916.88	2203.54	2089.61	2698.05	2248.81	1944.09	2350.16	0.0434299	0.124643	0.348433	0.727515	0.999996	1.87556e-06
NC_000001.11	35925683	36072500	+	27993	gene-AGO3	AGO3	protein_coding	192669	argonaute RISC catalytic component 3	2142.23	2263.04	2522.73	2170.02	2944.97	2612.8	1932.56	2539	2585.62	2092.49	2688.89	2762.32	2433.48	-0.0665676	0.121931	-0.545947	0.585103	0.999996	1.87556e-06
NC_000001.11	36088885	36093932	+	1658	gene-ADPRS	ADPRS	protein_coding	54936	ADP-ribosylserine hydrolase	927	598	695	745	622	536	836.36	670.934	712.25	718.388	567.908	566.63	678.745	0.186223	0.119303	1.56092	0.118542	0.999996	1.87556e-06
NC_000001.11	36095239	36126207	-	5397	gene-COL8A2	COL8A2	protein_coding	1296	collagen type VIII alpha 2 chain	1365	1337	523	1422	1660	417	1231.53	1500.07	535.981	1371.21	1515.64	440.829	1099.21	-0.00369405	0.0914658	-0.0403872	0.967784	0.999996	1.87556e-06
NC_000001.11	36136569	36156053	-	1753	gene-TRAPPC3	TRAPPC3	protein_coding	27095	trafficking protein particle complex 3	1173	1035	1079	1137.88	1278	1078	1058.31	1161.23	1105.78	1097.35	1166.86	1139.6	1121.52	-0.0287439	0.0964083	-0.298147	0.765591	0.999996	1.87556e-06
NC_000001.11	36156150	36180849	+	3385	gene-MAP7D1	MAP7D1	protein_coding	55700	MAP7 domain containing 1	5803.83	4728	5526	5238	5312.17	4264.75	5236.49	5304.64	5663.16	5050.9	4850.05	4508.72	5102.33	0.144505	0.0931871	1.5507	0.120974	0.999996	1.87556e-06
NC_000001.11	36224429	36305357	+	6326	gene-THRAP3	THRAP3	protein_coding	9967	thyroid hormone receptor associated protein 3	8903.83	6672.83	8167.64	8383.42	8446.75	7411.42	8033.38	7486.86	8370.73	8083.56	7712.42	7834.5	7920.24	0.0137305	0.0901625	0.152286	0.878962	0.999996	1.87556e-06
NC_000001.11	36306348	36329221	+	4222	gene-SH3D21	SH3D21	protein_coding	79729	SH3 domain containing 21	749.17	533	716	774	763.25	598.83	675.764	598.007	733.771	746.352	696.646	633.23	680.628	-0.0368809	0.112276	-0.328486	0.742544	0.999996	1.87556e-06
NC_000001.11	36322030	36324154	-	1242	gene-EVA1B	EVA1B	protein_coding	55194	eva-1 homolog B	317	185	259	283.5	232	217	286.004	207.563	265.428	273.855	211.824	229.4	245.679	0.0560859	0.127008	0.441592	0.658784	0.999996	1.87556e-06
NC_000001.11	36339628	36385924	-	3897	gene-STK40	STK40	protein_coding	83931	serine/threonine kinase 40	3150.5	2455	2976	2913.12	2890	2275	2842	2754.42	3049.87	2808.95	2638.67	2405	2749.82	0.114872	0.0996424	1.15284	0.248976	0.999996	1.87556e-06
NC_000001.11	36393436	36397908	-	860	gene-LSM10	LSM10	protein_coding	84967	LSM10%2C U7 small nuclear RNA associated	326.5	273	270	280	276	235	294.124	306.296	276.701	269.998	251.998	248.429	274.591	0.139658	0.114404	1.22074	0.222183	0.999996	1.87556e-06
NC_000001.11	36455718	36464384	-	953	gene-MRPS15	MRPS15	protein_coding	64960	mitochondrial ribosomal protein S15	744	503	542	656	706	470	671.253	564.348	555.453	632.567	644.603	496.858	594.18	0.00982538	0.119575	0.0821692	0.934512	0.999996	1.87556e-06
NC_000001.11	36466043	36483314	-	3698	gene-CSF3R	CSF3R	protein_coding	1441	colony stimulating factor 3 receptor	1602	925	1427	1603	1163	1177	1445.36	1037.82	1462.42	1545.74	1061.86	1244.26	1299.58	0.0222898	0.127086	0.175391	0.860772	0.999996	1.87556e-06
NC_000001.11	37454879	37474443	-	1427	gene-LINC01137	LINC01137	lncRNA	728431	long intergenic non-protein coding RNA 1137	253.5	345.5	318	295	502	437	229.164	388.199	325.893	284.462	458.344	461.972	358.006	-0.179519	0.131873	-1.36131	0.173417	0.999996	1.87556e-06
NC_000017.11	41754607	41786768	-	4185	gene-JUP	JUP	protein_coding	3728	junction plakoglobin	150.12	130	169	75	105.5	110.5	135.333	145.855	173.195	72.321	96.7818	116.286	123.295	0.358316	0.131569	2.72342	0.00646104	0.999996	1.87556e-06
NC_000001.11	37489960	37514766	-	4912	gene-MEAF6	MEAF6	protein_coding	64769	MYST/Esa1 associated factor 6	943	869.72	966.39	964.33	1067.83	982.94	850.795	976.108	989.976	929.565	975.122	1039.17	960.124	-0.0513312	0.105136	-0.488236	0.625383	0.999996	1.87556e-06
NC_000001.11	37534449	37554293	-	4554	gene-SNIP1	SNIP1	protein_coding	79753	Smad nuclear interacting protein 1	728	665.58	761	786.73	867.17	741.33	656.817	747.228	779.888	758.888	791.602	783.344	752.961	-0.0773369	0.105316	-0.734329	0.462748	0.999996	1.87556e-06
NC_000001.11	37544563	37545458	+	896	gene-FTH1P1	FTH1P1	pseudogene	2496	ferritin heavy chain 1 pseudogene 1	493.5	383.55	399.69	464.58	447.8	426.9	445.698	430.834	409.928	448.39	409.04	451.401	432.548	-0.0188637	0.108079	-0.174536	0.861444	0.999996	1.87556e-06
NC_000001.11	37556214	37556553	+	340	gene-RPS27P9	RPS27P9	pseudogene	100131572	ribosomal protein S27 pseudogene 9	79.23	69.7	85.87	86.89	89.85	78.99	71.2755	78.5374	88.1346	83.8923	82.1732	83.5144	81.2546	-0.0392654	0.131023	-0.299684	0.764418	0.999996	1.87556e-06
NC_000001.11	37566812	37595985	-	2895	gene-GNL2	GNL2	protein_coding	29889	G protein nucleolar 2	1475	1557.5	1461.5	1453.75	1793	1373	1330.78	1748.02	1498.29	1402.06	1637.07	1451.46	1511.28	0.0201435	0.113994	0.176706	0.859739	0.999996	1.87556e-06
NC_000001.11	37681570	37692336	-	3696	gene-C1orf109	C1orf109	protein_coding	54955	chromosome 1 open reading frame 109	212.5	155	153	165	209.33	111.58	191.271	173.904	156.798	159.106	190.825	118.4	165.051	0.0876979	0.130701	0.670981	0.502232	0.999996	1.87556e-06
NC_000001.11	37692516	37709719	+	2371	gene-CDCA8	CDCA8	protein_coding	55143	cell division cycle associated 8	258.5	94	89	241	88	82	232.773	105.465	91.209	232.391	80.3472	86.6859	138.145	0.0261923	0.113568	0.23063	0.817602	0.999996	1.87556e-06
NC_000001.11	37793816	37801606	+	3393	gene-MANEAL	MANEAL	protein_coding	149175	mannosidase endo-alpha like	383.75	286	281.51	366.5	299.25	274.5	346.453	320.882	288.999	352.926	272.998	289.658	311.986	0.0440304	0.12171	0.361766	0.717527	0.999996	1.87556e-06
NC_000001.11	37802945	37808208	-	1848	gene-YRDC	YRDC	protein_coding	79693	yrdC N6-threonylcarbamoyltransferase domain containing	509	790.67	709	613	992.1	844	459.231	887.473	726.598	591.103	905.732	892.23	743.728	-0.102808	0.131885	-0.779527	0.435669	0.999996	1.87556e-06
NC_000001.11	37807790	37809454	+	1329	gene-C1orf122	C1orf122	protein_coding	127687	chromosome 1 open reading frame 122	3414	2615	3661	3683.75	3393	3392	3080.18	2933.93	3751.87	3552.41	3097.93	3585.83	3333.69	-0.0518126	0.111827	-0.463327	0.64313	0.999996	1.87556e-06
NC_000001.11	37809570	37859614	-	8872	gene-MTF1	MTF1	protein_coding	4520	metal regulatory transcription factor 1	12682.8	12480.3	14496.2	13338.7	15810.3	14927.7	11442.9	14002.1	14855.8	12862.5	14435.1	15781.1	13896.6	-0.0724468	0.113736	-0.636971	0.524144	0.999996	1.87556e-06
NC_000001.11	37860697	37947095	-	5735	gene-INPP5B	INPP5B	protein_coding	3633	inositol polyphosphate-5-phosphatase B	1216.75	1020.61	1123.5	1066.52	1302.04	1244.83	1098	1145.52	1151.9	1028.89	1188.77	1316.15	1154.87	-0.0449405	0.108912	-0.412632	0.679877	0.999996	1.87556e-06
NC_000001.11	37956975	37990022	-	2774	gene-SF3A3	SF3A3	protein_coding	10946	splicing factor 3a subunit 3	1756.67	1219.83	1411.67	1749	1638.67	1207.83	1585.2	1368.8	1447.05	1686.52	1496.47	1277.03	1476.84	-0.014424	0.113678	-0.126884	0.899032	0.999996	1.87556e-06
NC_000001.11	37996765	38005691	-	1704	gene-FHL3	FHL3	protein_coding	2275	four and a half LIM domains 3	616	307	394	464	361	295	555.769	344.443	403.779	447.426	329.606	311.858	398.813	0.146914	0.130862	1.12267	0.261579	0.999996	1.87556e-06
NC_000001.11	38012716	38024820	+	2041	gene-UTP11	UTP11	protein_coding	51118	UTP11 small subunit processome component	812.67	665.17	711	854.5	843.2	728	733.506	746.106	728.647	823.495	769.689	769.601	761.841	-0.0814971	0.098203	-0.829884	0.406604	0.999996	1.87556e-06
NC_000001.11	38708730	38711089	+	2360	gene-HSPA5P1	HSPA5P1	pseudogene	400750	HSPA5 pseudogene 1	930.86	787.2	614	873.16	910.41	662	839.968	882.985	629.24	841.816	830.863	699.83	787.45	-0.0088734	0.121976	-0.0727471	0.942007	0.999996	1.87556e-06
NC_000001.11	38838198	38859772	-	2681	gene-RRAGC	RRAGC	protein_coding	64121	Ras related GTP binding C	1532	1556	1547	1436	1999	1825	1382.2	1745.78	1585.4	1384.71	1825.16	1929.29	1642.09	-0.08722	0.121139	-0.720002	0.471524	0.999996	1.87556e-06
NC_000001.11	38862490	38881626	-	5271	gene-GJA9-MYCBP	GJA9-MYCBP	lncRNA	100527950	GJA9-MYCBP readthrough	184.25	116.25	170	154.75	156	153.25	166.009	130.148	174.219	149.463	142.434	161.743	154.003	0.0350248	0.127441	0.274832	0.783445	0.999996	1.87556e-06
NC_000001.11	38862490	38873378	-	2565	gene-MYCBP	MYCBP	protein_coding	26292	MYC binding protein	209.25	141.75	189	177.25	190	176.25	188.564	159.319	193.691	170.677	173.477	186.057	178.631	0.022459	0.123232	0.18225	0.855387	0.999996	1.87556e-06
NC_000001.11	38991244	39006065	+	2726	gene-AKIRIN1	AKIRIN1	protein_coding	79647	akirin 1	2267.1	2498.19	2345.37	2450.82	3257.69	2663.14	2045.34	2802.66	2403.2	2363.45	2974.67	2815.18	2567.42	-0.121385	0.118931	-1.02063	0.307428	0.999996	1.87556e-06
NC_000001.11	39026295	39034636	+	571	gene-NDUFS5	NDUFS5	protein_coding	4725	NADH:ubiquinone oxidoreductase subunit S5	3342.33	2567.17	2530.17	2997.17	3277	2142.5	3015.22	2880.08	2592.8	2889.95	2992.02	2264.4	2772.41	0.0442759	0.114405	0.38701	0.698749	0.999996	1.87556e-06
NC_000001.11	39084167	39487138	+	17689	gene-MACF1	MACF1	protein_coding	23499	microtubule actin crosslinking factor 1	47871.5	35944.8	41849	42812.8	42967.8	38797.5	43191.2	40329	42887.7	41283.7	39231.3	41015.1	41323	0.0499811	0.0856775	0.583364	0.559649	0.999996	1.87556e-06
NC_000001.11	39409073	39416482	+	7410	gene-KIAA0754	KIAA0754	protein_coding	643314	KIAA0754	870.64	545.5	722.34	701.58	714.43	649.28	785.835	612.592	739.92	676.924	651.908	686.087	692.211	0.0664272	0.112187	0.592112	0.553776	0.999996	1.87556e-06
NC_000001.11	39522280	39559698	-	3307	gene-PPIEL	PPIEL	transcribed_pseudogene	728448	peptidylprolyl isomerase E like pseudogene	83	62.5	85.5	50	73.5	53.61	74.8844	69.5617	88.1346	48.214	67.5647	57.0858	67.5742	0.207286	0.131832	1.57236	0.115868	0.999996	1.87556e-06
NC_000001.11	39560816	39576790	-	3142	gene-PABPC4	PABPC4	protein_coding	8761	poly%28A%29 binding protein cytoplasmic 4	3990.67	2548.5	2659.83	3888.17	3446.67	2312.5	3600.77	2858.76	2726.02	3749.12	3147.24	2444.12	3087.67	-0.0156168	0.12594	-0.124001	0.901314	0.999996	1.87556e-06
NC_000001.11	39738845	39765698	+	7819	gene-PPIE	PPIE	protein_coding	10450	peptidylprolyl isomerase E	452.33	347	368.5	387.33	377.5	366.17	407.804	389.321	377.134	373.176	345.128	386.915	379.913	0.068799	0.109911	0.625954	0.531345	0.999996	1.87556e-06
NC_000001.11	39838110	39883511	-	5650	gene-TRIT1	TRIT1	protein_coding	54802	tRNA isopentenyltransferase 1	252	176	168	235.25	219	183	227.36	197.466	172.17	226.606	199.955	193.457	202.836	-0.035093	0.125053	-0.280624	0.778998	0.999996	1.87556e-06
NC_000001.11	39895428	39901917	-	4849	gene-MYCL	MYCL	protein_coding	4610	MYCL proto-oncogene%2C bHLH transcription factor	72	44	46	51	44	24	64.96	49.3664	47.1417	49.1783	40.1736	25.3715	46.0319	0.177268	0.126681	1.39932	0.161717	0.999996	1.87556e-06
NC_000001.11	39955112	39969968	+	2213	gene-MFSD2A	MFSD2A	protein_coding	84879	major facilitator superfamily domain containing 2A	184	295	212	246	425	257	166.009	330.979	217.262	237.213	388.04	271.686	268.532	-0.149936	0.13129	-1.14202	0.253445	0.999996	1.87556e-06
NC_000001.11	39962524	39963444	+	921	gene-RPS2P12	RPS2P12	pseudogene	650901	ribosomal protein S2 pseudogene 12	285.3	182.46	215.61	273.89	261.19	179.53	257.133	204.197	221.361	264.213	238.302	190.286	229.249	-0.0131285	0.126829	-0.103513	0.917556	0.999996	1.87556e-06
NC_000001.11	40040240	40072648	+	3497	gene-CAP1	CAP1	protein_coding	10487	cyclase associated actin cytoskeleton regulatory protein 1	23008.4	23577	25287.2	22749.6	29530.1	25310.2	20758.3	26452.5	25914.6	21937.4	26962	26756.3	24796.9	-0.0366647	0.114712	-0.319624	0.749253	0.999996	1.87556e-06
NC_000001.11	40071461	40097252	-	3535	gene-PPT1	PPT1	protein_coding	5538	palmitoyl-protein thioesterase 1	10930.3	9464.17	9152.92	9910.25	11818.3	8907.17	9861.28	10618.3	9380.18	9556.01	10790.3	9415.99	9937	0.00385395	0.0988193	0.0389999	0.96889	0.999996	1.87556e-06
NC_000001.11	40161387	40240921	+	6361	gene-RLF	RLF	protein_coding	6018	RLF zinc finger	2890	2361.5	2986.75	2900.64	3280.5	3394.5	2607.42	2650.08	3061.14	2797.37	2994.76	3587.95	2949.79	-0.131763	0.112477	-1.17146	0.241413	0.999996	1.87556e-06
NC_000001.11	40258078	40294180	+	3326	gene-ZMPSTE24	ZMPSTE24	protein_coding	10269	zinc metallopeptidase STE24	2415.5	2192	2381.5	2390	2757.5	2524	2179.77	2459.34	2441.12	2304.63	2518.15	2668.23	2428.54	-0.0668627	0.101266	-0.660269	0.509081	0.999996	1.87556e-06
NC_000001.11	40344672	40364336	+	1186	gene-LOC107984945	LOC107984945	lncRNA	107984945		287	224.75	301.5	265.5	257.5	277.5	258.938	252.442	309.496	256.498	235.563	293.886	267.804	0.044006	0.122356	0.359654	0.719106	0.999996	1.87556e-06
NC_000001.11	40373672	40423326	+	3424	gene-SMAP2	SMAP2	protein_coding	64744	small ArfGAP2	5103.75	3292	4537.5	4576.5	3883	4301	4604.94	3693.5	4650.63	4412.54	3545.32	4546.78	4242.29	0.0370469	0.11685	0.317046	0.751209	0.999996	1.87556e-06
NC_000001.11	40450064	40466765	+	5382	gene-ZFP69B	ZFP69B	protein_coding	65243	ZFP69 zinc finger protein B	106	81	50	86.5	111.5	57.58	95.6355	90.879	51.241	82.928	102.26	61.3144	80.7097	-0.0213471	0.128968	-0.165523	0.868532	0.999996	1.87556e-06
NC_000001.11	40477220	40496343	+	2889	gene-ZFP69	ZFP69	protein_coding	339559	ZFP69 zinc finger protein	81	57	58	55	62	49	73.08	63.9519	59.4396	53.0354	56.6082	51.8001	59.6525	0.140482	0.131874	1.06528	0.286751	0.999996	1.87556e-06
NC_000001.11	40508719	40516050	+	2507	gene-EXO5	EXO5	protein_coding	64789	exonuclease 5	170	159	171	147	182	155	153.378	178.392	175.244	141.749	166.173	163.857	163.132	0.0676433	0.124729	0.542323	0.587596	0.999996	1.87556e-06
NC_000001.11	40531637	40548167	+	2019	gene-ZNF684	ZNF684	protein_coding	127396	zinc finger protein 684	84	96	63	78	79	84	75.7866	107.709	64.5637	75.2138	72.1298	88.8002	80.7004	0.0323465	0.131667	0.24567	0.805938	0.999996	1.87556e-06
NC_000001.11	40620680	40692104	-	7408	gene-RIMS3	RIMS3	protein_coding	9783	regulating synaptic membrane exocytosis 3	176.5	139	112.5	114	152	108.5	158.791	155.953	114.78	109.928	138.781	114.172	132.067	0.138685	0.130501	1.06271	0.287913	0.999996	1.87556e-06
NC_000001.11	40689080	40692261	-	3182	gene-NFYC-AS1	NFYC-AS1	lncRNA	100130557	NFYC antisense RNA 1	89.2	70.5	86.5	78.5	83.2	76.5	80.2977	78.5374	88.1346	75.2138	75.782	80.343	79.7181	0.0535656	0.130854	0.409352	0.682281	0.999996	1.87556e-06
NC_000001.11	40691699	40771603	+	5111	gene-NFYC	NFYC	protein_coding	4802	nuclear transcription factor Y subunit gamma	1373.5	1296	1379.17	1403.17	1560	1303.83	1239.65	1454.06	1413.23	1352.88	1424.34	1378.52	1377.11	-0.0145154	0.100992	-0.143728	0.885716	0.999996	1.87556e-06
NC_000001.11	40979696	41012565	+	4922	gene-CTPS1	CTPS1	protein_coding	1503	CTP synthase 1	372	251	318	299.1	283	255	335.626	281.613	325.893	288.32	258.389	269.572	293.235	0.153778	0.116844	1.3161	0.188141	0.999996	1.87556e-06
NC_000001.11	41027199	41242306	-	4783	gene-SCMH1	SCMH1	protein_coding	22955	Scm polycomb group protein homolog 1	170	123	187	147	194	182	153.378	138.002	191.641	141.749	177.129	192.4	165.717	-0.0474232	0.129799	-0.365358	0.714844	0.999996	1.87556e-06
NC_000001.11	41506365	42035934	-	22500	gene-HIVEP3	HIVEP3	protein_coding	59269	HIVEP zinc finger 3	1869.5	1459.25	1046.5	1389.22	1418	858.4	1687.15	1636.94	1071.96	1339.38	1294.69	907.03	1322.86	0.1804	0.130239	1.38515	0.166008	0.999996	1.87556e-06
NC_000001.11	42176539	42336805	-	7269	gene-FOXJ3	FOXJ3	protein_coding	22887	forkhead box J3	1623	1378.12	1541.5	1489	1774.5	1649.5	1464.31	1546.07	1580.27	1435.81	1619.73	1744.29	1565.08	-0.0519366	0.103832	-0.500197	0.616936	0.999996	1.87556e-06
NC_000001.11	42380792	42425813	+	12158	gene-RIMKLA	RIMKLA	protein_coding	284716	ribosomal modification protein rimK like family member A	221.17	72.5	114.64	179.75	61.64	103.5	199.391	80.7814	117.854	173.57	56.6082	109.943	123.025	0.0636016	0.117943	0.539259	0.589708	0.999996	1.87556e-06
NC_000001.11	42456107	42657190	+	11677	gene-CCDC30	CCDC30	protein_coding	728621	coiled-coil domain containing 30	174.27	103.5	156.32	159.69	162.57	111.79	156.987	116.684	159.872	154.285	148.825	118.4	142.509	0.0241642	0.130171	0.185634	0.852732	0.999996	1.87556e-06
NC_000001.11	42456341	42473381	+	3121	gene-PPCS	PPCS	protein_coding	79717	phosphopantothenoylcysteine synthetase	883.25	703	777.5	809.5	921.25	812.75	796.662	788.74	797.31	781.066	840.906	859.459	810.691	-0.0485554	0.0985712	-0.492592	0.622301	0.999996	1.87556e-06
NC_000001.11	42499796	42500414	-	619	gene-TMSB4XP1	TMSB4XP1	pseudogene	7115	TMSB4X pseudogene 1	2895.76	2325.58	2489.8	2576.48	2447.13	2397.16	2612.83	2609.69	2551.8	2483.98	2234.2	2533.98	2504.41	0.0853299	0.0944268	0.903661	0.366175	0.999996	1.87556e-06
NC_000001.11	42657770	42681654	+	5035	gene-PPIH	PPIH	protein_coding	10465	peptidylprolyl isomerase H	297.61	160	224.5	253.5	223	179.67	268.862	179.514	229.56	244.927	203.607	190.286	219.459	0.0529438	0.129142	0.409965	0.681832	0.999996	1.87556e-06
NC_000001.11	42682418	42703805	+	3209	gene-YBX1	YBX1	protein_coding	4904	Y-box binding protein 1	32190.2	23694	25293.2	30439.4	30832.6	22761.9	29042.5	26583.8	25920.8	29351.7	28151.6	24062.7	27185.5	-0.000273966	0.103611	-0.00264417	0.99789	0.999996	1.87556e-06
NC_000001.11	42746374	42767028	-	3136	gene-P3H1	P3H1	protein_coding	64175	prolyl 3-hydroxylase 1	1010	751	902	900	929	960	911.244	842.595	924.388	867.852	848.21	1014.86	901.525	-0.0215295	0.107267	-0.20071	0.840925	0.999996	1.87556e-06
NC_000001.11	42767249	42779491	+	4760	gene-C1orf50	C1orf50	protein_coding	79078	chromosome 1 open reading frame 50	291.83	216.58	244.53	244.7	233	199	263.449	243.466	251.081	236.248	212.737	210.372	236.226	0.147131	0.117217	1.25521	0.209404	0.999996	1.87556e-06
NC_000001.11	42807052	42817397	-	832	gene-SVBP	SVBP	protein_coding	374969	small vasohibin binding protein	254	216	272	259	234	253.5	229.164	242.344	278.751	249.748	213.65	268.515	247.029	0.0248814	0.122723	0.202744	0.839335	0.999996	1.87556e-06
NC_000001.11	42817122	42844991	+	3767	gene-ERMAP	ERMAP	protein_coding	114625	erythroblast membrane associated protein %28Scianna blood group%29	502	368.2	497.1	442	444.25	520	452.915	412.883	509.336	426.212	405.388	549.715	459.408	-0.00343136	0.122718	-0.0279613	0.977693	0.999996	1.87556e-06
NC_000001.11	42846563	42852477	+	3076	gene-ZNF691	ZNF691	protein_coding	51058	zinc finger protein 691	286	242.25	315	264	248	259	258.035	271.515	322.818	254.57	226.433	273.8	267.862	0.121568	0.121878	0.997453	0.318545	0.999996	1.87556e-06
NC_000001.11	42903114	42904112	+	999	gene-ATP6V1E1P1	ATP6V1E1P1	pseudogene	343515	ATPase H%2B transporting V1 subunit E1 pseudogene 1	181.33	163.33	137.67	181.42	198	161.17	163.302	182.88	141.425	174.535	180.781	170.2	168.854	-0.072633	0.124786	-0.582062	0.560525	0.999996	1.87556e-06
NC_000001.11	42925353	42958868	-	3384	gene-SLC2A1	SLC2A1	protein_coding	6513	solute carrier family 2 member 1	3513.75	2217	2543	3824	3105	2900.58	3170.41	2487.39	2606.12	3687.41	2834.98	3066.78	2975.51	-0.155774	0.117523	-1.32548	0.185014	0.999996	1.87556e-06
NC_000001.11	43164174	43172570	-	1642	gene-EBNA1BP2	EBNA1BP2	protein_coding	10969	EBNA1 binding protein 2	845	655	648	726	884.5	623.5	762.377	734.886	664.084	700.067	807.124	659.658	721.366	-0.00311614	0.111287	-0.0280008	0.977661	0.999996	1.87556e-06
NC_000001.11	43300954	43323108	+	5083	gene-TIE1	TIE1	protein_coding	7075	tyrosine kinase with immunoglobulin like and EGF like domains 1	86	58	57	104.33	83.11	44.2	77.5911	65.0739	58.4148	100.285	75.782	46.5144	70.6102	-0.0573809	0.128585	-0.446248	0.655418	0.999996	1.87556e-06
NC_000001.11	43358981	43363203	+	1649	gene-CDC20	CDC20	protein_coding	991	cell division cycle 20	197.5	42	39.5	195.33	44.5	53.33	178.64	47.1225	40.9928	188.035	40.1736	56.0287	91.832	-0.00675647	0.0694386	-0.0973013	0.922487	0.999996	1.87556e-06
NC_000001.11	43363397	43368074	-	1786	gene-ELOVL1	ELOVL1	protein_coding	64834	ELOVL fatty acid elongase 1	2603.5	2098	2572.5	2374.5	2341.5	2078.5	2349.39	2353.88	2635.84	2289.2	2138.33	2196.75	2327.23	0.124605	0.0960013	1.29795	0.194305	0.999996	1.87556e-06
NC_000001.11	43383917	43389800	-	2029	gene-MED8	MED8	protein_coding	112950	mediator complex subunit 8	785	643	727	711	843	647.2	708.244	721.423	745.044	685.603	769.689	683.973	718.996	0.0187898	0.102843	0.182704	0.85503	0.999996	1.87556e-06
NC_000001.11	43389884	43454247	+	14844	gene-SZT2	SZT2	protein_coding	23334	SZT2 subunit of KICSTOR complex	1894	1451	1759.5	1642.83	1656	1590.17	1708.81	1627.97	1803.68	1584.31	1511.99	1680.86	1652.94	0.0889213	0.0971922	0.914902	0.360243	0.999996	1.87556e-06
NC_000001.11	43450607	43454241	-	2015	gene-HYI	HYI	protein_coding	81888	hydroxypyruvate isomerase %28putative%29	65	59	46	54	53	41	58.6444	66.1958	47.1417	52.0711	48.3909	43.3429	52.6312	0.114137	0.131163	0.870194	0.384194	0.999996	1.87556e-06
NC_000001.11	43522238	43623672	+	8325	gene-PTPRF	PTPRF	protein_coding	5792	protein tyrosine phosphatase receptor type F	518	599	611	608	658	470	467.351	672.056	626.165	586.282	600.778	496.858	574.915	0.0446816	0.123849	0.360776	0.718267	0.999996	1.87556e-06
NC_000001.11	43650149	43705518	+	4693	gene-KDM4A	KDM4A	protein_coding	9682	lysine demethylase 4A	1905.5	1634.33	1796	1816	1922	1742	1719.63	1833.29	1840.58	1751.13	1754.86	1841.55	1790.17	0.010508	0.0919193	0.114317	0.908986	0.999996	1.87556e-06
NC_000001.11	43707465	43931165	+	7282	gene-ST3GAL3	ST3GAL3	protein_coding	6487	ST3 beta-galactoside alpha-2%2C3-sialyltransferase 3	131.5	133	134	137	156	100	119.093	149.221	137.326	132.106	142.434	105.714	130.982	0.0523116	0.129611	0.403604	0.686504	0.999996	1.87556e-06
NC_000001.11	43946852	43968022	+	4247	gene-IPO13	IPO13	protein_coding	9670	importin 13	886	619	683	782	738	568	799.368	694.495	699.952	754.067	673.821	600.458	703.694	0.0856757	0.113329	0.755991	0.449655	0.999996	1.87556e-06
NC_000001.11	43969997	43973369	+	2759	gene-DPH2	DPH2	protein_coding	1802	diphthamide biosynthesis 2	243	162	199	197	176	150	219.24	181.758	203.939	189.963	160.694	158.572	185.694	0.166742	0.124332	1.3411	0.179889	0.999996	1.87556e-06
NC_000001.11	43974960	43978295	+	1751	gene-ATP6V0B	ATP6V0B	protein_coding	533	ATPase H%2B transporting V0 subunit b	3808	3313	3639	3658	4325	3461	3435.66	3717.07	3729.32	3527.33	3948.88	3658.78	3669.51	-0.028301	0.0945375	-0.299363	0.764663	0.999996	1.87556e-06
NC_000001.11	43979202	43991171	+	2493	gene-B4GALT2	B4GALT2	protein_coding	8704	beta-1%2C4-galactosyltransferase 2	79	51	62.5	76	50	50	71.2755	57.2201	63.5389	73.2852	45.6518	52.8572	60.6381	0.0722233	0.13094	0.551577	0.581238	0.999996	1.87556e-06
NC_000001.11	44213471	44220673	+	1742	gene-DMAP1	DMAP1	protein_coding	55929	DNA methyltransferase 1 associated protein 1	523	395	485	495	399.54	379	471.862	443.176	497.038	477.318	365.214	400.658	442.544	0.134025	0.117469	1.14094	0.253896	0.999996	1.87556e-06
NC_000001.11	44221070	44355298	-	1774	gene-ERI3	ERI3	protein_coding	79033	ERI1 exoribonuclease family member 3	339	220	277	323.5	307	225	305.853	246.832	283.875	312.427	280.302	237.858	277.858	0.00744867	0.123368	0.0603775	0.951855	0.999996	1.87556e-06
NC_000001.11	44405160	44651724	+	6643	gene-RNF220	RNF220	protein_coding	55182	ring finger protein 220	1213	991	1096	1152	1089	852	1094.39	1111.87	1123.2	1110.85	994.296	900.687	1055.88	0.117673	0.105537	1.115	0.264852	0.999996	1.87556e-06
NC_000001.11	44653247	44674608	-	2860	gene-TMEM53	TMEM53	protein_coding	79639	transmembrane protein 53	92.25	74.5	52	84.5	84	49	83.0044	83.0253	53.2907	80.9995	76.695	51.8001	71.4692	0.0271196	0.13044	0.207909	0.8353	0.999996	1.87556e-06
NC_000001.11	44739704	44767767	+	3494	gene-KIF2C	KIF2C	protein_coding	11004	kinesin family member 2C	264	65	64	264	71	75	238.187	72.9276	65.5885	254.57	64.8256	79.2859	129.231	-0.00724328	0.0753661	-0.0961079	0.923435	0.999996	1.87556e-06
NC_000001.11	44775540	44778779	+	778	gene-RPS8	RPS8	protein_coding	6202	ribosomal protein S8	8065.54	4951.36	5982.63	7365.93	6455.37	5038.61	7277.32	5554.84	6131.5	7102.88	5893.65	5326.95	6214.52	0.0355358	0.118925	0.298809	0.765086	0.999996	1.87556e-06
NC_000001.11	44775865	44775938	+	74	gene-SNORD55	SNORD55	snoRNA	26811	small nucleolar RNA%2C C/D box 55	50	54	48	35.5	59	52	45.1111	60.586	49.1914	34.7141	53.8691	54.9715	49.7405	0.0426727	0.129271	0.330101	0.741323	0.999996	1.87556e-06
NC_000001.11	44799952	44805995	+	2770	gene-PLK3	PLK3	protein_coding	1263	polo like kinase 3	2408	2985	3031	2360.12	3396.5	2906	2172.55	3349.06	3106.23	2275.7	3100.67	3072.06	2846.05	0.0187641	0.127776	0.146851	0.88325	0.999996	1.87556e-06
NC_000001.11	44807442	44814199	+	3254	gene-BTBD19	BTBD19	protein_coding	149478	BTB domain containing 19	495.33	497	554.83	485.83	584.5	467	446.6	557.616	568.775	468.64	533.213	493.687	511.422	0.052396	0.116517	0.449687	0.652936	0.999996	1.87556e-06
NC_000001.11	44819122	44821994	+	2205	gene-LOC107984952	LOC107984952	lncRNA	107984952		27	82	61	40.33	86	86	24.36	92.001	62.514	38.5712	78.5211	90.9144	64.4803	-0.0513183	0.111166	-0.461636	0.644342	0.999996	1.87556e-06
NC_000001.11	44850522	44986722	-	2547	gene-EIF2B3	EIF2B3	protein_coding	8891	eukaryotic translation initiation factor 2B subunit gamma	386	292	257	354	333	218	348.258	327.613	263.379	341.355	304.041	230.458	302.517	0.0617794	0.128238	0.481756	0.62998	0.999996	1.87556e-06
NC_000001.11	45002547	45011324	-	3598	gene-HECTD3	HECTD3	protein_coding	79654	HECT domain E3 ubiquitin protein ligase 3	1539	1325	1445	1317	1540	1192	1388.52	1486.6	1480.87	1269.96	1406.08	1260.12	1382.02	0.121651	0.0978995	1.24261	0.214012	0.999996	1.87556e-06
NC_000001.11	45012254	45015575	+	1262	gene-UROD	UROD	protein_coding	7389	uroporphyrinogen decarboxylase	904.5	672	796	880	858	647	815.608	753.96	815.757	848.566	783.385	683.973	783.541	0.0331173	0.109247	0.303141	0.761782	0.999996	1.87556e-06
NC_000001.11	45329242	45340470	-	3504	gene-MUTYH	MUTYH	protein_coding	4595	mutY DNA glycosylase	248.17	143.5	189.17	199.5	191.03	155	223.751	161.563	193.691	192.856	174.39	163.857	185.018	0.0807708	0.12696	0.636189	0.524653	0.999996	1.87556e-06
NC_000001.11	45339751	45343973	+	2739	gene-TOE1	TOE1	protein_coding	114034	target of EGR1%2C exonuclease	280	203	255	230	237	207	252.622	227.759	261.329	221.784	216.39	218.829	233.119	0.128447	0.117184	1.09611	0.27303	0.999996	1.87556e-06
NC_000001.11	45343883	45491163	-	3071	gene-TESK2	TESK2	protein_coding	10420	testis associated actin remodelling kinase 2	155	161	174	171	240	167	139.844	180.636	178.319	164.892	219.129	176.543	176.56	-0.105016	0.128624	-0.81646	0.414237	0.999996	1.87556e-06
NC_000001.11	45500229	45513382	+	5171	gene-MMACHC	MMACHC	protein_coding	25974	metabolism of cobalamin associated C	84	63.5	51.9	66.5	70	49.5	75.7866	71.8057	53.2907	63.6425	63.9125	52.8572	63.5492	0.0730058	0.131692	0.554366	0.579329	0.999996	1.87556e-06
NC_000001.11	45511035	45522890	-	1348	gene-PRDX1	PRDX1	protein_coding	5052	peroxiredoxin 1	10786.6	10010.2	9831.75	10038.6	12712.8	9967.33	9732.27	11230.9	10076	9680.4	11607.4	10536.6	10477.3	-0.0292624	0.103476	-0.282795	0.777334	0.999996	1.87556e-06
NC_000001.11	45550779	45570051	+	1727	gene-AKR1A1	AKR1A1	protein_coding	10327	aldo-keto reductase family 1 member A1	2587	1952.5	2028	2230	2103	1568	2334.05	2190.07	2078.34	2150.34	1920.11	1657.6	2055.09	0.158619	0.11027	1.43846	0.150305	0.999996	1.87556e-06
NC_000001.11	45583988	45618906	+	3364	gene-NASP	NASP	protein_coding	4678	nuclear autoantigenic sperm protein	1640.17	1109	1324.5	1583	1245	1039	1479.64	1244.26	1356.86	1526.45	1136.73	1098.37	1307.05	0.0826827	0.120592	0.685639	0.492941	0.999996	1.87556e-06
NC_000001.11	45620044	45624787	-	3494	gene-CCDC17	CCDC17	protein_coding	149483	coiled-coil domain containing 17	151	94	151.33	114	153	127	136.235	105.465	154.748	109.928	139.695	134.257	130.055	0.0274708	0.130769	0.210071	0.833612	0.999996	1.87556e-06
NC_000001.11	45627304	45688110	-	3916	gene-GPBP1L1	GPBP1L1	protein_coding	60313	GC-rich promoter binding protein 1 like 1	4635	4038.5	4663.83	4380.5	5175	4917	4181.8	4530.49	4779.76	4223.54	4724.96	5197.98	4606.42	-0.0547261	0.105343	-0.519505	0.603409	0.999996	1.87556e-06
NC_000001.11	45645772	45646685	-	914	gene-RPS15AP10	RPS15AP10	transcribed_pseudogene	728963	ribosomal protein S15a pseudogene 10	73.11	61.98	59.5	51	75.56	68.23	65.8622	69.5617	61.4892	49.1783	69.3907	71.8858	64.5613	0.0230702	0.131741	0.175118	0.860987	0.999996	1.87556e-06
NC_000001.11	45650978	45651850	-	873	gene-RPL7AP16	RPL7AP16	pseudogene	100270896	ribosomal protein L7a pseudogene 16	123.71	91.04	133.93	113.88	91.5	112.32	111.875	102.099	137.326	109.928	83.9993	118.4	110.605	0.0936533	0.131411	0.712677	0.476046	0.999996	1.87556e-06
NC_000001.11	45688181	45694438	+	1467	gene-TMEM69	TMEM69	protein_coding	51249	transmembrane protein 69	885.04	679.09	746.39	736.8	833.12	792.34	798.466	761.813	764.516	710.674	760.559	837.259	772.215	0.00877098	0.104304	0.0840907	0.932984	0.999996	1.87556e-06
NC_000001.11	45694324	45750813	-	4439	gene-IPP	IPP	protein_coding	3652	intracisternal A particle-promoted polypeptide	192.2	153.2	115.17	132.2	195.5	134	173.227	171.66	117.854	127.285	178.955	141.657	151.773	0.0250944	0.131403	0.190973	0.848547	0.999996	1.87556e-06
NC_000001.11	45781261	45781958	+	698	gene-RPL6P1	RPL6P1	pseudogene	440587	ribosomal protein L6 pseudogene 1	124.34	72.28	90.58	121.72	86.99	77.69	111.875	80.7814	93.2587	117.642	79.4341	82.4573	94.2415	0.0177615	0.131879	0.13468	0.892864	0.999996	1.87556e-06
NC_000001.11	45786992	46036124	+	7811	gene-MAST2	MAST2	protein_coding	23139	microtubule associated serine/threonine kinase 2	1253.62	1137	1185.64	1204.11	1329.11	938.61	1131.39	1275.67	1215.44	1160.99	1213.42	992.659	1164.93	0.082418	0.107858	0.764131	0.444789	0.999996	1.87556e-06
NC_000001.11	46040140	46176488	-	5074	gene-P3R3URF-PIK3R3	P3R3URF-PIK3R3	protein_coding	110117499	P3R3URF-PIK3R3 readthrough	61.5	40.5	32	38.5	51	28	55.9377	44.8785	32.7943	36.6426	46.5648	29.6001	41.0697	0.0852239	0.125783	0.677548	0.498058	0.999996	1.87556e-06
NC_000001.11	46040140	46174901	-	6111	gene-PIK3R3	PIK3R3	protein_coding	8503	phosphoinositide-3-kinase regulatory subunit 3	80.5	50.5	34	51.5	60	39	72.1777	56.0982	34.8439	50.1425	54.7822	41.2286	51.5455	0.0581251	0.126836	0.458268	0.64676	0.999996	1.87556e-06
NC_000001.11	46188681	46220305	-	3573	gene-POMGNT1	POMGNT1	protein_coding	55624	protein O-linked mannose N-acetylglucosaminyltransferase 1 %28beta 1%2C2-%29	928	776	826	966	1126	747	837.262	870.644	846.502	931.494	1028.08	789.687	883.944	-0.0819866	0.111483	-0.735415	0.462087	0.999996	1.87556e-06
NC_000001.11	46278400	46303366	-	4697	gene-LRRC41	LRRC41	protein_coding	10489	leucine rich repeat containing 41	1933	1273	1599	1711	1529	1370	1743.99	1428.26	1638.69	1649.88	1396.03	1448.29	1550.86	0.076851	0.10953	0.701642	0.482902	0.999996	1.87556e-06
NC_000001.11	46303698	46316776	+	685	gene-UQCRH	UQCRH	protein_coding	7388	ubiquinol-cytochrome c reductase hinge protein	2048.83	1368.5	1359	1922.67	1806.83	1071	1848.65	1534.85	1392.73	1854.31	1649.86	1132.2	1568.77	0.0262714	0.128444	0.204537	0.837934	0.999996	1.87556e-06
NC_000001.11	46340177	46365152	+	5799	gene-NSUN4	NSUN4	protein_coding	387338	NOP2/Sun RNA methyltransferase 4	465.69	379.42	437.37	400	361.5	358.87	420.435	425.224	447.847	385.712	330.519	379.515	398.209	0.184213	0.111384	1.65386	0.0981569	0.999996	1.87556e-06
NC_000001.11	46557407	46604311	-	11486	gene-MKNK1	MKNK1	protein_coding	8569	MAPK interacting serine/threonine kinase 1	5549.71	3767.72	4396	4420.81	4077.42	3342.05	5007.33	4227.56	4505.11	4263.08	3722.45	3532.98	4209.75	0.201957	0.106777	1.89139	0.0585726	0.999996	1.87556e-06
NC_000001.11	46607715	46616891	-	2985	gene-MOB3C	MOB3C	protein_coding	148932	MOB kinase activator 3C	1493	1225.5	1433.5	1301.5	1323.25	1054	1347.02	1375.53	1469.59	1255.49	1207.95	1114.23	1294.97	0.189696	0.0988688	1.91867	0.0550265	0.999996	1.87556e-06
NC_000001.11	46635039	46668427	-	2152	gene-ATPAF1	ATPAF1	protein_coding	64756	ATP synthase mitochondrial F1 complex assembly factor 1	512	359.5	482	560.25	483.5	444	461.938	403.907	493.963	539.997	441.909	469.372	468.514	-0.0682564	0.116657	-0.585102	0.558479	0.999996	1.87556e-06
NC_000001.11	46675159	46719114	-	5817	gene-EFCAB14	EFCAB14	protein_coding	9813	EF-hand calcium binding domain 14	7390	6012.5	6947	7053.25	7767.5	7142.5	6667.42	6745.24	7119.43	6801.06	7092.46	7550.13	6995.96	-0.0540238	0.0908434	-0.594691	0.55205	0.999996	1.87556e-06
NC_000001.11	46685083	46686666	-	758	gene-LOC105378698	LOC105378698	lncRNA	105378698		58.5	43	52	26	46	32.5	52.3289	48.2444	53.2907	25.0713	41.9997	33.8286	42.4606	0.2359	0.128651	1.83365	0.0667064	0.999996	1.87556e-06
NC_000001.11	46961364	47055432	+	2959	gene-CYP4X1	CYP4X1	protein_coding	260293	cytochrome P450 family 4 subfamily X member 1	61	46	31	67	66	29	55.0355	51.6103	31.7694	64.6067	60.2604	30.6572	48.9899	-0.0543269	0.12281	-0.442366	0.658224	0.999996	1.87556e-06
NC_000001.11	47250139	47314896	-	6460	gene-STIL	STIL	protein_coding	6491	STIL centriolar assembly protein	275	143	148.25	236.5	207	188	248.111	160.441	151.673	227.57	188.998	198.743	195.923	-0.0724435	0.131247	-0.551963	0.580974	0.999996	1.87556e-06
NC_000001.11	47333790	47378839	+	3515	gene-CMPK1	CMPK1	protein_coding	51727	cytidine/uridine monophosphate kinase 1	3938.5	3209	3738	3754.5	4251.75	4048.75	3552.95	3600.38	3830.78	3619.91	3882.23	4280.38	3794.44	-0.0840218	0.098921	-0.849383	0.395668	0.999996	1.87556e-06
NC_000001.11	48258643	48472208	-	9948	gene-SPATA6	SPATA6	protein_coding	54558	spermatogenesis associated 6	235	150	236	232	198	259	212.022	168.295	241.858	223.713	180.781	273.8	216.745	-0.0694398	0.130548	-0.531912	0.594787	0.999996	1.87556e-06
NC_000001.11	48435702	48437896	+	2195	gene-LOC644462	LOC644462	pseudogene	644462	STE20 related adaptor beta pseudogene	108.83	119	108.5	109	136.67	132	98.3422	133.514	110.681	105.106	125.086	139.543	118.712	-0.0638645	0.130695	-0.488653	0.625088	0.999996	1.87556e-06
NC_000001.11	50048055	50203772	+	8206	gene-ELAVL4	ELAVL4	protein_coding	1996	ELAV like RNA binding protein 4	59	61.5	30	33	65	28	53.2311	69.5617	30.7446	31.8212	59.3473	29.6001	45.7177	0.0948943	0.118393	0.801518	0.422832	0.999996	1.87556e-06
NC_000001.11	50437028	50960267	-	7164	gene-FAF1	FAF1	protein_coding	11124	Fas associated factor 1	579	392	455	576	560	419	522.386	439.81	466.293	555.425	511.3	442.944	489.693	-0.0584038	0.116205	-0.502592	0.615251	0.999996	1.87556e-06
NC_000001.11	50968695	50974634	+	2200	gene-CDKN2C	CDKN2C	protein_coding	1031	cyclin dependent kinase inhibitor 2C	182	47	75	178	52	61	164.204	52.7323	76.8615	171.642	47.4779	64.4858	96.2339	0.0111878	0.106801	0.104753	0.916572	0.999996	1.87556e-06
NC_000001.11	51157439	51158540	-	1102	gene-CFL1P2	CFL1P2	pseudogene	391039	cofilin 1 pseudogene 2	462.73	366.1	318.53	451.18	384.96	351.68	417.729	410.639	326.918	434.89	351.519	372.115	385.635	-0.00259417	0.12138	-0.0213723	0.982949	0.999996	1.87556e-06
NC_000001.11	51236273	51273447	+	3074	gene-RNF11	RNF11	protein_coding	26994	ring finger protein 11	2498.67	2343.5	2601.83	2583.17	3017.17	2943.83	2254.65	2629.88	2666.58	2490.73	2754.63	3112.23	2651.45	-0.113346	0.110354	-1.02712	0.304365	0.999996	1.87556e-06
NC_000001.11	51250562	51251494	-	933	gene-RPS2P8	RPS2P8	pseudogene	440589	ribosomal protein S2 pseudogene 8	362.56	233.64	256.58	346.7	290.49	244.12	327.506	262.539	263.379	334.605	264.78	257.943	285.126	-0.00344224	0.125011	-0.0275355	0.978033	0.999996	1.87556e-06
NC_000001.11	51354263	51519275	-	5789	gene-EPS15	EPS15	protein_coding	2060	epidermal growth factor receptor pathway substrate 15	4102	3419	3906	4029.5	3854	3991	3700.91	3835.99	4002.95	3886.05	3518.84	4219.06	3860.63	-0.0085643	0.100123	-0.0855381	0.931834	0.999996	1.87556e-06
NC_000001.11	51617084	51789219	+	4482	gene-OSBPL9	OSBPL9	protein_coding	114883	oxysterol binding protein like 9	2241	1905	1894.5	1958.75	2462.25	2018.5	2021.88	2137.34	1941.01	1889.02	2247.89	2133.32	2061.74	-0.0325196	0.10204	-0.318694	0.749959	0.999996	1.87556e-06
NC_000001.11	51789192	51878937	-	4084	gene-NRDC	NRDC	protein_coding	4898	nardilysin convertase	4956.5	4228	4155	4741	5245	4149.5	4471.41	4743.66	4258.13	4571.65	4788.87	4387.15	4536.81	-0.0249888	0.0930301	-0.268609	0.78823	0.999996	1.87556e-06
NC_000001.11	52020131	52056171	-	4351	gene-TXNDC12	TXNDC12	protein_coding	51060	thioredoxin domain containing 12	2274	1637	1946	2087	2240	2062.75	2051.65	1836.65	1994.3	2012.45	2045.2	2180.89	2020.19	-0.0711315	0.0957841	-0.742623	0.45771	0.999996	1.87556e-06
NC_000001.11	52032103	52033810	-	1708	gene-KTI12	KTI12	protein_coding	112970	KTI12 chromatin associated homolog	130.5	89	103	95	108	101	117.289	99.8548	105.556	91.6066	98.6079	106.772	103.281	0.0737358	0.129321	0.570176	0.568558	0.999996	1.87556e-06
NC_000001.11	52056185	52090716	+	4643	gene-BTF3L4	BTF3L4	protein_coding	91408	basic transcription factor 3 like 4	1212.42	1003.67	1185.78	1107	1192.5	1178.24	1093.49	1126.45	1215.44	1067.46	1088.34	1245.32	1139.42	0.0118627	0.104287	0.11375	0.909436	0.999996	1.87556e-06
NC_000001.11	52348437	52366291	-	9527	gene-CC2D1B	CC2D1B	protein_coding	200014	coiled-coil and C2 domain containing 1B	2282.29	1796.49	1992.5	2037.78	2023.31	1734.75	2058.87	2015.05	2041.44	1965.2	1847.07	1834.15	1960.3	0.0995832	0.0901389	1.10477	0.269257	0.999996	1.87556e-06
NC_000001.11	52372829	52404471	-	3288	gene-ORC1	ORC1	protein_coding	4998	origin recognition complex subunit 1	64	28.12	29	46	60	29	57.7422	31.415	29.7198	44.3569	54.7822	30.6572	41.4455	-0.0371759	0.121118	-0.30694	0.758889	0.999996	1.87556e-06
NC_000001.11	52404564	52420836	+	5292	gene-PRPF38A	PRPF38A	protein_coding	84950	pre-mRNA processing factor 38A	1275.14	1024.25	1127.14	1242.67	1336	1360.21	1150.33	1148.89	1154.97	1198.6	1219.82	1437.72	1218.39	-0.127769	0.104142	-1.22687	0.219871	0.999996	1.87556e-06
NC_000001.11	52423275	52553463	-	8470	gene-TUT4	TUT4	protein_coding	23318	terminal uridylyl transferase 4	896.7	704.14	787.7	827.39	864.83	885.5	809.293	789.862	807.558	797.459	789.776	936.63	821.763	-0.0541927	0.105707	-0.512671	0.608182	0.999996	1.87556e-06
NC_000001.11	52684449	52698347	-	3988	gene-COA7	COA7	protein_coding	65260	cytochrome c oxidase assembly factor 7 %28putative%29	534.37	342.38	369.17	459.43	361.5	302.17	481.786	383.712	378.159	442.604	330.519	319.258	389.34	0.121014	0.126309	0.95808	0.338022	0.999996	1.87556e-06
NC_000001.11	52726453	52827336	+	8298	gene-ZYG11B	ZYG11B	protein_coding	79699	zyg-11 family member B%2C cell cycle regulator	1865.05	1531.38	1791.47	1741.57	2046.93	1854.09	1682.64	1717.73	1835.45	1679.77	1868.98	1959.95	1790.75	-0.0603787	0.10036	-0.60162	0.547427	0.999996	1.87556e-06
NC_000001.11	52772150	52772674	-	525	gene-RPS13P2	RPS13P2	pseudogene	729236	ribosomal protein S13 pseudogene 2	299.37	291.5	276.83	335.17	340.58	322.35	269.764	327.613	283.875	323.034	311.345	340.401	309.339	-0.107989	0.116352	-0.928123	0.353344	0.999996	1.87556e-06
NC_000001.11	52895910	52927212	-	7808	gene-ECHDC2	ECHDC2	protein_coding	55268	enoyl-CoA hydratase domain containing 2	139	103.17	107	125.1	163	87	125.409	115.562	109.656	120.535	148.825	91.9716	118.66	-0.0246362	0.131461	-0.187403	0.851344	0.999996	1.87556e-06
NC_000001.11	52920405	52920756	+	352	gene-LOC112268226	LOC112268226	pseudogene	112268226		59.95	51.33	49.25	53.9	55.59	60.23	54.1333	57.2201	50.2162	52.0711	51.13	63.4287	54.6999	-0.0201095	0.131676	-0.152719	0.87862	0.999996	1.87556e-06
NC_000001.11	52927229	53051698	+	4233	gene-SCP2	SCP2	protein_coding	6342	sterol carrier protein 2	2748	2024	2031.5	2581.5	2476	1929	2479.31	2270.85	2082.43	2489.77	2260.68	2039.23	2270.38	0.00716668	0.108231	0.0662167	0.947205	0.999996	1.87556e-06
NC_000001.11	52994566	52996317	+	1752	gene-TUBBP10	TUBBP10	pseudogene	100418902	tubulin beta class I pseudogene 10	61.32	48.92	41.78	52.33	54.92	47.4	55.0355	54.9762	43.0425	50.1425	50.217	49.6858	50.5166	0.0131964	0.131371	0.100451	0.919986	0.999996	1.87556e-06
NC_000001.11	53196824	53214197	+	2699	gene-CPT2	CPT2	protein_coding	1376	carnitine palmitoyltransferase 2	1745	1419.21	1413.56	1625.98	1766.73	1500.17	1574.38	1592.07	1449.1	1567.92	1613.33	1585.72	1563.75	-0.0397294	0.0936346	-0.424303	0.671345	0.999996	1.87556e-06
NC_000001.11	53214099	53220639	-	1567	gene-CZIB	CZIB	protein_coding	54987	CXXC motif containing zinc binding protein	325	212	246	321	271	291	293.222	237.856	252.106	309.534	247.433	307.629	274.63	-0.095238	0.122944	-0.774644	0.43855	0.999996	1.87556e-06
NC_000001.11	53226900	53238518	-	656	gene-MAGOH	MAGOH	protein_coding	4116	mago homolog%2C exon junction complex subunit	935.5	779	952.5	968	943	816.5	844.48	874.01	975.629	933.423	860.993	862.63	891.861	0.015963	0.103653	0.154004	0.877606	0.999996	1.87556e-06
NC_000001.11	53242364	53328070	-	7951	gene-LRP8	LRP8	protein_coding	7804	LDL receptor related protein 8	761	738	717	636	863	602.5	686.591	828.009	734.796	613.282	787.95	636.401	714.505	0.102928	0.11739	0.876802	0.380594	0.999996	1.87556e-06
NC_000001.11	53765478	53838296	-	4742	gene-NDC1	NDC1	protein_coding	55706	NDC1 transmembrane nucleoporin	417	253	225	386	299	213	376.226	283.857	230.585	372.212	272.998	225.172	293.508	0.0175359	0.131808	0.133042	0.89416	0.999996	1.87556e-06
NC_000001.11	53851733	53889797	-	1872	gene-YIPF1	YIPF1	protein_coding	54432	Yip1 domain family member 1	911	764	941	828	909	931	821.924	857.18	964.356	798.423	829.95	984.202	876.006	0.0131435	0.112448	0.116885	0.906951	0.999996	1.87556e-06
NC_000001.11	53916573	53946305	-	1396	gene-HSPB11	HSPB11	protein_coding	51668	heat shock protein family B %28small%29 member 11	328.62	297.5	350	303.95	360.31	395.61	296.831	334.345	358.687	293.141	328.693	418.629	338.388	-0.0470467	0.125133	-0.375972	0.706938	0.999996	1.87556e-06
NC_000001.11	53946350	53968168	+	1930	gene-LRRC42	LRRC42	protein_coding	115353	leucine rich repeat containing 42	396	357	448	428	439	465	357.28	400.541	459.12	412.712	400.823	491.572	420.341	-0.0711627	0.120177	-0.592147	0.553752	0.999996	1.87556e-06
NC_000001.11	53974978	53976150	-	1173	gene-HNRNPA3P12	HNRNPA3P12	pseudogene	100421395	heterogeneous nuclear ribonucleoprotein A3 pseudogene 12	51.69	29.67	37.53	58.09	35.07	23.4	46.9155	33.6589	38.9432	55.9282	31.9563	24.3143	38.6194	0.0278651	0.121047	0.230201	0.817935	0.999996	1.87556e-06
NC_000001.11	54026681	54053573	-	7035	gene-TMEM59	TMEM59	protein_coding	9528	transmembrane protein 59	3831.21	3002	3575.25	3536.83	3847.17	3838	3456.41	3368.13	3663.73	3410.66	3512.45	4057.32	3578.12	-0.0541484	0.101196	-0.535085	0.592591	0.999996	1.87556e-06
NC_000001.11	54053608	54112520	+	11898	gene-TCEANC2	TCEANC2	protein_coding	127428	transcription elongation factor A N-terminal and central domain containing 2	441.92	337.11	433.33	434.42	391.83	349.83	398.782	378.102	443.747	418.497	357.91	370.001	394.507	0.067949	0.114511	0.593383	0.552925	0.999996	1.87556e-06
NC_000001.11	54169651	54200101	-	6595	gene-CYB5RL	CYB5RL	protein_coding	606495	cytochrome b5 reductase like	112.86	51	70.84	109.93	84	50.33	101.951	57.2201	72.7622	106.071	76.695	52.8572	77.9261	-0.00752043	0.127538	-0.0589662	0.952979	0.999996	1.87556e-06
NC_000001.11	54200167	54225489	+	1848	gene-MRPL37	MRPL37	protein_coding	51253	mitochondrial ribosomal protein L37	1079	852	681	1109	1180	710	973.497	955.913	697.903	1069.39	1077.38	750.573	920.776	-0.0883808	0.127723	-0.691975	0.488953	0.999996	1.87556e-06
NC_000001.11	54225432	54413479	-	4049	gene-SSBP3	SSBP3	protein_coding	23648	single stranded DNA binding protein 3	663.17	504.43	404	670.68	622.06	416.14	598.173	565.47	414.027	647.032	567.908	439.772	538.73	-0.0422073	0.128589	-0.328235	0.742734	0.999996	1.87556e-06
NC_000001.11	54548228	54639192	+	7742	gene-ACOT11	ACOT11	protein_coding	26027	acyl-CoA thioesterase 11	1085.58	626.4	763.47	753.68	767.16	574.02	979.813	702.349	781.938	727.067	700.299	606.801	749.711	0.193754	0.121018	1.60104	0.109369	0.999996	1.87556e-06
NC_000001.11	54641740	54742657	+	6549	gene-MROH7-TTC4	MROH7-TTC4	lncRNA	100527960	MROH7-TTC4 readthrough %28NMD candidate%29	438	338	374.5	411.75	428.25	322	395.173	379.224	383.283	397.283	390.779	340.401	381.024	0.0279046	0.111416	0.250454	0.802236	0.999996	1.87556e-06
NC_000001.11	54641740	54710267	+	4406	gene-MROH7	MROH7	protein_coding	374977	maestro heat like repeat family member 7	118.5	74.5	104	90.5	77.5	75	106.462	83.0253	106.581	86.7852	71.2168	79.2859	88.8928	0.176573	0.131306	1.34475	0.178707	0.999996	1.87556e-06
NC_000001.11	54715822	54742657	+	2395	gene-TTC4	TTC4	protein_coding	7268	tetratricopeptide repeat domain 4	376	333	340.5	371.75	431.75	316.5	339.235	373.614	348.439	358.712	394.432	334.058	358.082	-0.0276769	0.113389	-0.244087	0.807164	0.999996	1.87556e-06
NC_000001.11	54756898	54764523	-	2356	gene-PARS2	PARS2	protein_coding	25973	prolyl-tRNA synthetase 2%2C mitochondrial	148	79	98	102	116	106	133.529	88.6351	100.432	98.3565	105.912	112.057	106.487	0.018456	0.131366	0.140493	0.88827	0.999996	1.87556e-06
NC_000001.11	54849627	54887195	-	4233	gene-DHCR24	DHCR24	protein_coding	1718	24-dehydrocholesterol reductase	4170.75	2440.88	1917	3410.75	2882	1484	3763.17	2738.71	1964.58	3289.16	2631.37	1568.8	2659.3	0.079067	0.131141	0.602917	0.546564	0.999996	1.87556e-06
NC_000001.11	55066359	55215374	-	11557	gene-USP24	USP24	protein_coding	23358	ubiquitin specific peptidase 24	4385.25	4425	4567	4454	5745	4900	3956.24	4964.69	4680.35	4294.9	5245.39	5180.01	4720.26	-0.0867904	0.112673	-0.770287	0.44113	0.999996	1.87556e-06
NC_000001.11	56494761	56579563	-	3273	gene-PLPP3	PLPP3	protein_coding	8613	phospholipid phosphatase 3	699	1101.33	898	833	1423.5	1090.33	630.653	1235.28	920.289	803.245	1300.16	1152.29	1006.99	-0.112161	0.131884	-0.850455	0.395072	0.999996	1.87556e-06
NC_000001.11	58056062	58056504	-	443	gene-RPS26P15	RPS26P15	pseudogene	644928	ribosomal protein S26 pseudogene 15	159.89	143.94	132.33	154.09	173.29	153.52	144.355	161.563	135.276	148.499	157.955	162.8	151.742	-0.0596779	0.124683	-0.478637	0.632197	0.999996	1.87556e-06
NC_000001.11	58480719	58546726	-	1861	gene-OMA1	OMA1	protein_coding	115209	OMA1 zinc metallopeptidase	198	133	192	175.5	151.5	143.25	178.64	149.221	196.766	169.713	138.781	151.172	164.049	0.121514	0.127299	0.954554	0.339803	0.999996	1.87556e-06
NC_000001.11	58575433	58577252	-	1820	gene-TACSTD2	TACSTD2	protein_coding	4070	tumor associated calcium signal transducer 2	61	56	13	50	87	12	55.0355	62.83	13.3227	48.214	79.4341	12.6857	45.2537	-0.0142707	0.0918291	-0.155405	0.876502	0.999996	1.87556e-06
NC_000001.11	58630846	58631578	-	638	gene-AK2P1	AK2P1	pseudogene	266920	adenylate kinase 2 pseudogene 1	253.5	200.5	207.17	267.25	222.67	241.83	229.164	224.393	212.138	257.463	203.607	255.829	230.432	-0.0725277	0.12215	-0.593759	0.552673	0.999996	1.87556e-06
NC_000001.11	58654739	58700091	-	8295	gene-MYSM1	MYSM1	protein_coding	114803	Myb like%2C SWIRM and MPN domains 1	1971.75	1874.25	1912	1904	2356	2146	1779.18	2102.56	1959.46	1835.99	2151.11	2268.63	2016.16	-0.0772204	0.109437	-0.705613	0.480429	0.999996	1.87556e-06
NC_000001.11	58780791	58784047	-	3257	gene-JUN	JUN	protein_coding	3725	Jun proto-oncogene%2C AP-1 transcription factor subunit	3276	2935.75	2514	3360	3360	2486	2955.68	3294.08	2576.4	3239.98	3067.8	2628.06	2960.33	-0.0136231	0.113493	-0.120034	0.904456	0.999996	1.87556e-06
NC_000001.11	58882878	59029929	-	5283	gene-LINC02777	LINC02777	lncRNA	105378753		195	198	101	214	276	110	175.933	222.149	103.507	206.356	251.998	116.286	179.371	-0.0735451	0.127386	-0.57734	0.56371	0.999996	1.87556e-06
NC_000001.11	59296405	59762730	+	12161	gene-FGGY	FGGY	protein_coding	55277	FGGY carbohydrate kinase domain containing	465	297	337.5	449	388	322	419.533	333.223	346.389	432.962	354.258	340.401	371.128	-0.0245446	0.122255	-0.200766	0.840881	0.999996	1.87556e-06
NC_000001.11	61681046	61725423	-	1418	gene-TM2D1	TM2D1	protein_coding	83941	TM2 domain containing 1	637	617	671	601	798	686	574.715	692.252	687.654	579.532	728.603	725.201	664.66	-0.041887	0.117583	-0.356233	0.721666	0.999996	1.87556e-06
NC_000001.11	61742477	62163915	+	9823	gene-PATJ	PATJ	protein_coding	10207	PATJ crumbs cell polarity complex component	100	107	29.5	128.53	112.5	41.7	90.2222	120.05	30.7446	124.392	102.26	44.4001	85.3448	-0.0385782	0.109995	-0.350727	0.725793	0.999996	1.87556e-06
NC_000001.11	62236165	62319434	-	6154	gene-KANK4	KANK4	protein_coding	163782	KN motif and ankyrin repeat domains 4	83	81	33	96	90	19	74.8844	90.879	33.8191	92.5708	82.1732	20.0857	65.7354	0.00621462	0.105288	0.0590248	0.952932	0.999996	1.87556e-06
NC_000001.11	62436304	62451804	+	3861	gene-USP1	USP1	protein_coding	7398	ubiquitin specific peptidase 1	857	729	836	784	897	821	773.204	817.911	856.75	755.995	818.993	867.916	815.128	0.00232907	0.103829	0.0224317	0.982104	0.999996	1.87556e-06
NC_000001.11	62454726	62688386	-	8658	gene-DOCK7	DOCK7	protein_coding	85440	dedicator of cytokinesis 7	3744	2660	3373	3661	3569	3497	3377.92	2984.42	3456.72	3530.23	3258.63	3696.84	3384.12	-0.0777074	0.100796	-0.770938	0.440744	0.999996	1.87556e-06
NC_000001.11	62783765	62865516	+	5294	gene-ATG4C	ATG4C	protein_coding	84938	autophagy related 4C cysteine peptidase	462	288	333	349.12	419	363	416.826	323.126	341.265	336.534	382.562	383.744	364.009	-0.0188557	0.119632	-0.157614	0.874761	0.999996	1.87556e-06
NC_000001.11	63367627	63438553	+	3325	gene-ALG6	ALG6	protein_coding	29929	ALG6 alpha-1%2C3-glucosyltransferase	113	120	122	130.33	130.5	111	101.951	134.636	125.028	125.356	118.695	117.343	120.501	-0.00184702	0.128854	-0.0143342	0.988563	0.999996	1.87556e-06
NC_000001.11	63440770	63529395	-	3722	gene-ITGB3BP	ITGB3BP	protein_coding	23421	integrin subunit beta 3 binding protein	108	71	49	140	107.33	54	97.4399	79.6594	50.2162	134.999	97.6949	57.0858	86.1826	-0.117541	0.12458	-0.943503	0.345424	0.999996	1.87556e-06
NC_000001.11	63523321	63585401	+	6024	gene-EFCAB7	EFCAB7	protein_coding	84455	EF-hand calcium binding domain 7	70	41	38	49.5	61.5	56.5	63.1555	46.0005	38.9432	48.214	56.6082	59.2001	52.0203	-0.0587316	0.130032	-0.451672	0.651505	0.999996	1.87556e-06
NC_000001.11	63593411	63660245	+	3218	gene-PGM1	PGM1	protein_coding	5236	phosphoglucomutase 1	2082	1305	1924	2172.75	1760	1940	1878.43	1464.16	1971.75	2095.38	1606.94	2050.86	1844.59	-0.0792387	0.121434	-0.652524	0.514063	0.999996	1.87556e-06
NC_000001.11	64094442	64113791	-	3455	gene-ROR1-AS1	ROR1-AS1	lncRNA	101927034	ROR1 antisense RNA 1	85.89	88.56	21.5	83.37	157.42	30.83	77.5911	99.8548	22.546	80.0352	143.347	32.7715	76.0242	-0.0640281	0.100951	-0.634251	0.525917	0.999996	1.87556e-06
NC_000001.11	64833223	65067746	-	5556	gene-JAK1	JAK1	protein_coding	3716	Janus kinase 1	16596.3	13094	15217	16198.5	16354.5	16174	14973.3	14691	15594.7	15619.4	14931.8	17098.3	15484.7	-0.0633845	0.0931187	-0.680685	0.496071	0.999996	1.87556e-06
NC_000001.11	64982782	64986108	-	3327	gene-SLC2A3P2	SLC2A3P2	pseudogene	391045	solute carrier family 2 member 3 pseudogene 2	72.08	98	77	82.42	121.83	119.92	64.96	109.952	78.9112	79.0709	111.39	126.857	95.1904	-0.1445	0.131058	-1.10256	0.270218	0.999996	1.87556e-06
NC_000001.11	65147342	65232145	+	7544	gene-AK4	AK4	protein_coding	205	adenylate kinase 4	3188.06	2695.81	3880.54	3324.74	3537.06	3948.27	2876.28	3024.81	3977.33	3206.23	3229.41	4173.61	3414.61	-0.0698034	0.123202	-0.566575	0.571003	0.999996	1.87556e-06
NC_000001.11	65264694	65415871	+	6314	gene-DNAJC6	DNAJC6	protein_coding	9829	DnaJ heat shock protein family %28Hsp40%29 member C6	188.12	183	153.1	160	227	140	169.618	205.319	156.798	154.285	207.259	148	173.546	0.034171	0.129789	0.263282	0.792333	0.999996	1.87556e-06
NC_000001.11	65420652	65641559	+	11019	gene-LEPR	LEPR	protein_coding	3953	leptin receptor	588	574.25	546.75	573.5	653.5	578.08	530.506	644.007	560.577	553.496	597.126	611.03	582.79	-0.0177259	0.110571	-0.160312	0.872635	0.999996	1.87556e-06
NC_000001.11	65420668	65436007	+	4901	gene-LEPROT	LEPROT	protein_coding	54741	leptin receptor overlapping transcript	4289.6	3821.83	4702.25	4224.17	5058.5	5339.68	3870.53	4288.14	4818.71	4073.12	4618.14	5645.15	4552.3	-0.103112	0.118716	-0.868559	0.385089	0.999996	1.87556e-06
NC_000017.11	34356480	34358610	+	823	gene-CCL13	CCL13	protein_coding	6357	C-C motif chemokine ligand 13	200	165.5	280.5	88.25	114	164	180.444	186.246	286.95	84.8566	104.086	173.372	169.326	0.355715	0.130172	2.73265	0.00628278	0.999996	1.87556e-06
NC_000001.11	66752147	66779051	+	2668	gene-TCTEX1D1	TCTEX1D1	protein_coding	200132	Tctex1 domain containing 1	28	25	58	52	51	70	25.2622	28.0491	59.4396	50.1425	46.5648	74.0001	47.2431	-0.173351	0.11997	-1.44496	0.148469	0.999996	1.87556e-06
NC_000001.11	66924895	66988619	+	8045	gene-MIER1	MIER1	protein_coding	57708	MIER1 transcriptional regulator	4019	4027	4311	4275	5267.33	5607.5	3626.03	4518.15	4418	4122.3	4808.96	5928.47	4570.32	-0.168599	0.121361	-1.38924	0.16476	0.999996	1.87556e-06
NC_000001.11	66999350	67054423	-	7515	gene-SLC35D1	SLC35D1	protein_coding	23169	solute carrier family 35 member D1	703	729.33	761	795	969.1	845	634.262	817.911	779.888	766.602	884.732	893.287	796.114	-0.140604	0.115682	-1.21544	0.2242	0.999996	1.87556e-06
NC_000001.11	67407810	67430402	-	6726	gene-SERBP1	SERBP1	protein_coding	26135	SERPINE1 mRNA binding protein 1	6497.11	4521.98	5255.87	5941.5	5458.83	4486.12	5861.73	5073.52	5386.46	5729.75	4984.26	4742.35	5296.35	0.0631373	0.104986	0.601391	0.54758	0.999996	1.87556e-06
NC_000010.11	122489633	122496259	+	5965	gene-LOC105378526	LOC105378526	lncRNA	105378526		124	72	130.5	72.5	74	58	111.875	80.7814	133.227	69.4281	67.5647	61.3144	87.3651	0.352269	0.13187	2.67135	0.00755479	0.999996	1.87556e-06
NC_000001.11	67701475	67833467	-	4769	gene-GNG12	GNG12	protein_coding	55970	G protein subunit gamma 12	404.5	417.5	644	465	580	685	364.498	468.981	659.984	448.39	529.561	724.144	532.593	-0.0959635	0.131865	-0.727743	0.466771	0.999996	1.87556e-06
NC_000001.11	68098459	68233018	-	3395	gene-WLS	WLS	protein_coding	79971	Wnt ligand secretion mediator	305.75	350	469	298	381	389	276.08	392.687	480.641	287.355	347.867	411.229	365.977	0.0737823	0.13129	0.56198	0.57413	0.999996	1.87556e-06
NC_000001.11	68161557	68163229	-	1673	gene-CTBP2P8	CTBP2P8	pseudogene	100420253	CTBP2 pseudogene 8	48.06	48.66	75.01	43.17	52.35	53.17	43.3066	54.9762	76.8615	41.464	47.4779	56.0287	53.3525	0.106625	0.128823	0.827682	0.40785	0.999996	1.87556e-06
NC_000001.11	68242433	68243099	-	667	gene-RPS7P4	RPS7P4	pseudogene	149224	ribosomal protein S7 pseudogene 4	46.63	41.29	40.28	45.82	40.06	39.46	42.4044	46.0005	40.9928	44.3569	36.5214	41.2286	41.9174	0.0352149	0.130279	0.270303	0.786927	0.999996	1.87556e-06
NC_000001.11	68474152	68497082	-	5299	gene-DEPDC1	DEPDC1	protein_coding	55635	DEP domain containing 1	142.17	46	68.17	177.17	39.17	67.5	128.115	51.6103	69.6878	170.677	35.6084	71.8858	87.9309	-0.0314156	0.106254	-0.295666	0.767485	0.999996	1.87556e-06
NC_000001.11	70144805	70205676	-	2940	gene-LRRC40	LRRC40	protein_coding	55631	leucine rich repeat containing 40	551	500	665	629	664	665	497.124	560.982	681.506	606.532	606.256	703.001	609.233	-0.0986159	0.119937	-0.822229	0.410947	0.999996	1.87556e-06
NC_000001.11	70180144	70180439	-	296	gene-RN7SL242P	RN7SL242P	pseudogene	106480496	RNA%2C 7SL%2C cytoplasmic 242%2C pseudogene	98.75	211.27	172.92	109.55	185.95	297.24	89.3199	236.734	177.294	106.071	169.825	313.972	182.203	-0.0649429	0.118823	-0.54655	0.584688	0.999996	1.87556e-06
NC_000001.11	70205696	70253052	+	8796	gene-SRSF11	SRSF11	protein_coding	9295	serine and arginine rich splicing factor 11	5681	5190.5	6063	5215.5	6527.5	6612	5125.52	5822.99	6213.49	5029.68	5960.3	6989.84	5856.97	-0.0488364	0.117484	-0.415684	0.677641	0.999996	1.87556e-06
NC_000001.11	70258999	70354977	-	6054	gene-ANKRD13C	ANKRD13C	protein_coding	81573	ankyrin repeat domain 13C	1014	1019	1012	1163	1272	1208	914.853	1143.28	1037.12	1121.46	1161.38	1277.03	1109.19	-0.157188	0.109797	-1.43163	0.15225	0.999996	1.87556e-06
NC_000001.11	70852358	71047816	-	10276	gene-PTGER3	PTGER3	protein_coding	5733	prostaglandin E receptor 3	21	39	41	27	71	68	18.9467	43.7566	42.0176	26.0355	64.8256	71.8858	44.578	-0.151192	0.112339	-1.34586	0.178348	0.999996	1.87556e-06
NC_000001.11	71063291	71081035	-	2891	gene-ZRANB2	ZRANB2	protein_coding	9406	zinc finger RANBP2-type containing 2	1856	1499.5	1595	1603	1781.5	1804	1674.52	1682.95	1634.59	1545.74	1627.03	1907.09	1678.65	-0.0199629	0.104797	-0.19049	0.848925	0.999996	1.87556e-06
NC_000001.11	72274535	72275148	+	614	gene-GDI2P2	GDI2P2	pseudogene	100420259	GDP dissociation inhibitor 2 pseudogene 2	717.15	601.67	570.33	736.42	796.83	677.17	646.893	675.422	584.148	709.71	727.69	715.687	676.592	-0.142277	0.103618	-1.37309	0.169723	0.999996	1.87556e-06
NC_000001.11	74198212	74544432	+	3619	gene-FPGT-TNNI3K	FPGT-TNNI3K	protein_coding	100526835	FPGT-TNNI3K readthrough	62	45	74	59	71	60.83	55.9377	50.4884	75.8367	56.8925	64.8256	64.4858	61.4111	-0.0138413	0.13152	-0.105241	0.916184	0.999996	1.87556e-06
NC_000001.11	74198212	74208702	+	4722	gene-FPGT	FPGT	protein_coding	8790	fucose-1-phosphate guanylyltransferase	490	436	473	459	549	532.83	442.089	489.176	484.74	442.604	501.257	563.458	487.221	-0.0672747	0.114822	-0.585903	0.557941	0.999996	1.87556e-06
NC_000001.11	74705470	74733408	-	2433	gene-CRYZ	CRYZ	protein_coding	1429	crystallin zeta	195	171	229	167	211	249	175.933	191.856	234.684	161.035	192.651	263.229	203.231	-0.0182906	0.13117	-0.139443	0.8891	0.999996	1.87556e-06
NC_000001.11	74733152	74766677	+	3550	gene-TYW3	TYW3	protein_coding	127253	tRNA-yW synthesizing protein 3 homolog	733	661	668	745	839	693	661.329	741.618	684.58	718.388	766.037	732.601	717.426	-0.0716624	0.102055	-0.702197	0.482556	0.999996	1.87556e-06
NC_000001.11	75724347	75763679	+	2734	gene-ACADM	ACADM	protein_coding	34	acyl-CoA dehydrogenase medium chain	1554	1151	1095	1392	1421	1131	1402.05	1291.38	1122.18	1342.28	1297.42	1195.63	1275.16	-0.00573165	0.108683	-0.0527374	0.957941	0.999996	1.87556e-06
NC_000001.11	75742002	75745013	-	3012	gene-DLSTP1	DLSTP1	transcribed_pseudogene	1744	dihydrolipoamide S-succinyltransferase pseudogene 1	255.5	232	235.5	215	255.5	219.5	230.969	260.296	241.858	207.32	233.737	232.572	234.459	0.0871925	0.118256	0.737317	0.460929	0.999996	1.87556e-06
NC_000001.11	75786194	75795090	+	1709	gene-RABGGTB	RABGGTB	protein_coding	5876	Rab geranylgeranyltransferase subunit beta	1132	967.5	1017.5	1013	1220	885	1021.31	1086.06	1043.27	976.815	1113.9	935.573	1029.49	0.0462843	0.104119	0.444535	0.656656	0.999996	1.87556e-06
NC_000001.11	76699755	76701025	+	1271	gene-TPI1P1	TPI1P1	pseudogene	729708	triosephosphate isomerase 1 pseudogene 1	5297.59	3765.83	5057.03	5415.23	4683.14	4757.53	4779.97	4225.31	5182.52	5221.57	4275.75	5029.89	4785.84	-0.0263394	0.11004	-0.239362	0.810825	0.999996	1.87556e-06
NC_000001.11	77088989	77219430	-	4601	gene-PIGK	PIGK	protein_coding	10026	phosphatidylinositol glycan anchor biosynthesis class K	542	398	394	517	496	397	489.004	446.541	403.779	498.533	452.866	419.686	451.735	-0.0249824	0.114887	-0.217452	0.827856	0.999996	1.87556e-06
NC_000001.11	77129093	77129703	+	611	gene-RPL17P6	RPL17P6	pseudogene	645441	ribosomal protein L17 pseudogene 6	584.99	393.51	430.78	536.72	464.8	385.58	527.8	442.054	441.698	517.818	424.562	408.058	460.331	0.0460349	0.119389	0.385586	0.699803	0.999996	1.87556e-06
NC_000001.11	77561526	77683440	-	7559	gene-ZZZ3	ZZZ3	protein_coding	26009	zinc finger ZZ-type containing 3	1157.33	919	920	1014	1160.25	926.5	1043.87	1031.08	942.835	977.779	1059.12	978.916	1005.6	0.000669524	0.0998752	0.0067036	0.994651	0.999996	1.87556e-06
NC_000001.11	77695987	77759852	-	5078	gene-USP33	USP33	protein_coding	23032	ubiquitin specific peptidase 33	2412.18	2194.69	2299.01	2259.04	2741.68	2551.36	2176.16	2462.71	2356.06	2178.31	2503.54	2696.78	2395.59	-0.0612972	0.10655	-0.57529	0.565095	0.999996	1.87556e-06
NC_000001.11	77779624	77879540	+	6798	gene-MIGA1	MIGA1	protein_coding	374986	mitoguardin 1	875.37	706.7	857.83	784.28	873.93	876.17	789.444	793.228	879.296	755.995	797.993	926.059	823.669	-0.00784138	0.109821	-0.0714018	0.943078	0.999996	1.87556e-06
NC_000001.11	77809768	77811935	-	2168	gene-LOC653631	LOC653631	pseudogene	653631	axin interactor%2C dorsalization associated pseudogene	719.83	626.16	627.5	583.33	757.31	738.58	649.6	702.349	643.587	562.175	691.168	781.23	671.685	-0.0200336	0.118273	-0.169384	0.865494	0.999996	1.87556e-06
NC_000001.11	77847080	77848999	+	1920	gene-NSRP1P1	NSRP1P1	pseudogene	100420557	nuclear speckle splicing regulatory protein 1 pseudogene 1	111.5	97	101.5	87.5	123	90.5	101.049	108.83	104.532	84.8566	112.303	95.143	101.119	0.0595849	0.130199	0.457646	0.647207	0.999996	1.87556e-06
NC_000001.11	77944055	77979435	-	6949	gene-FUBP1	FUBP1	protein_coding	8880	far upstream element binding protein 1	4690.5	4347	4694	4657.83	5161.5	4369.75	4231.42	4877.18	4810.51	4491.61	4713.09	4619.72	4623.92	0.00815035	0.0957723	0.0851013	0.932181	0.999996	1.87556e-06
NC_000001.11	77979158	78017964	+	3728	gene-DNAJB4	DNAJB4	protein_coding	11080	DnaJ heat shock protein family %28Hsp40%29 member B4	930	831.12	927.5	1019.5	1086.5	1027.12	839.066	932.352	951.033	983.565	991.557	1085.69	963.877	-0.13768	0.102735	-1.34015	0.180197	0.999996	1.87556e-06
NC_000001.11	78620412	78646145	+	5893	gene-IFI44L	IFI44L	protein_coding	10964	interferon induced protein 44 like	3861.5	5433.5	2968.5	2047.94	3831.75	4685.27	3484.38	6096.75	3041.67	1974.84	3498.75	4952.72	3841.52	0.106202	0.128373	0.827291	0.408072	0.999996	1.87556e-06
NC_000001.11	78648943	78664078	+	5931	gene-IFI44	IFI44	protein_coding	10561	interferon induced protein 44	3095	4181	2406	2086	3518	3323	2792.38	4690.93	2465.72	2011.49	3212.06	3512.89	3114.24	0.0888597	0.131711	0.674659	0.499892	0.999996	1.87556e-06
NC_000001.11	81501585	81505741	+	4157	gene-ARID3BP1	ARID3BP1	pseudogene	646555	ARID3B pseudogene 1	183.5	174.04	199.83	191.78	219.62	205.45	166.009	195.222	204.964	185.142	200.868	216.715	194.82	-0.0616313	0.123589	-0.498679	0.618005	0.999996	1.87556e-06
NC_000001.11	84077975	84238498	+	6770	gene-PRKACB	PRKACB	protein_coding	5567	protein kinase cAMP-activated catalytic subunit beta	1606	1180	727	1436	1551	688	1448.97	1323.92	745.044	1384.71	1416.12	727.316	1174.34	-0.00189536	0.130736	-0.0144976	0.988433	0.999996	1.87556e-06
NC_000001.11	84244251	84244847	+	597	gene-NEDD8P1	NEDD8P1	pseudogene	100128775	NEDD8 pseudogene 1	131.83	98.83	97.5	116.83	116.5	92.5	119.093	111.074	100.432	112.821	105.912	97.2573	107.765	0.0395921	0.128957	0.307017	0.75883	0.999996	1.87556e-06
NC_000001.11	84398532	84415895	+	2384	gene-DNASE2B	DNASE2B	protein_coding	58511	deoxyribonuclease 2 beta	457	297	136	398	363	136	412.315	333.223	139.376	383.783	331.432	143.772	290.65	0.0124042	0.119789	0.103551	0.917526	0.999996	1.87556e-06
NC_000001.11	84479266	84498352	+	1948	gene-RPF1	RPF1	protein_coding	80135	ribosome production factor 1 homolog	747.5	601	601	657	700	536	674.862	674.3	615.917	633.532	639.125	566.63	634.061	0.0758649	0.105671	0.717933	0.472799	0.999996	1.87556e-06
NC_000001.11	84498325	84506581	-	806	gene-GNG5	GNG5	protein_coding	2787	G protein subunit gamma 5	1370.17	964.33	846	1232.17	1111	978.33	1236.04	1081.57	866.998	1187.99	1014.38	1033.89	1070.15	-0.0160945	0.120295	-0.133791	0.893568	0.999996	1.87556e-06
NC_000001.11	84549611	84574440	-	6571	gene-CTBS	CTBS	protein_coding	1486	chitobiase	1659.5	1345.5	1578	1589	1860.5	1928.5	1497.69	1510.16	1617.17	1532.24	1698.25	2038.17	1648.95	-0.142911	0.112435	-1.27106	0.203707	0.999996	1.87556e-06
NC_000001.11	84574559	84583618	+	998	gene-LOC105378819	LOC105378819	lncRNA	105378819		67	56.62	71.83	87.7	86.5	60	60.4489	63.9519	73.7871	84.8566	78.5211	63.4287	70.8324	-0.0999368	0.131878	-0.757797	0.448572	0.999996	1.87556e-06
NC_000001.11	84643706	84690757	-	6336	gene-SSX2IP	SSX2IP	protein_coding	117178	SSX family member 2 interacting protein	115	81	68	122	119.25	69.25	103.755	90.879	69.6878	117.642	108.651	72.943	93.9265	-0.0842039	0.131622	-0.639738	0.522343	0.999996	1.87556e-06
NC_000001.11	84811601	84893206	-	4279	gene-LPAR3	LPAR3	protein_coding	23566	lysophosphatidic acid receptor 3	20	27	42	35.33	57	52	18.0444	30.293	43.0425	33.7498	52.0431	54.9715	38.6907	-0.181503	0.119845	-1.51448	0.129905	0.999996	1.87556e-06
NC_000001.11	84925583	84997113	-	11456	gene-MCOLN2	MCOLN2	protein_coding	255231	mucolipin 2	8187.09	8628.27	9841.07	7341.48	11006.6	10914.1	7386.49	9680.3	10085.3	7078.78	10049.8	11537.7	9303.05	-0.0481051	0.128395	-0.374666	0.707909	0.999996	1.87556e-06
NC_000001.11	85018082	85048902	-	7130	gene-MCOLN3	MCOLN3	protein_coding	55283	mucolipin 3	449	471	414.5	442.75	567	383	405.098	528.445	424.276	427.176	517.691	404.886	451.262	0.00442788	0.12261	0.0361137	0.971192	0.999996	1.87556e-06
NC_000001.11	85062298	85133138	+	3019	gene-DNAI3	DNAI3	protein_coding	126820	dynein axonemal intermediate chain 3	187	177	170	173	225	215	168.715	198.588	174.219	166.82	205.433	227.286	190.177	-0.0944495	0.126573	-0.746207	0.455543	0.999996	1.87556e-06
NC_000001.11	85249953	85259677	-	9217	gene-C1orf52	C1orf52	protein_coding	148423	chromosome 1 open reading frame 52	915.82	705.7	829.46	831.83	865.72	802.31	826.435	792.106	849.576	802.281	790.689	847.83	818.153	0.0138247	0.0985204	0.140324	0.888404	0.999996	1.87556e-06
NC_000001.11	85265776	85276632	-	3947	gene-BCL10	BCL10	protein_coding	8915	BCL10 immune signaling adaptor	1967	1829.46	2046.94	2026.5	2360.2	2242.46	1774.67	2052.07	2097.81	1953.63	2154.77	2370.12	2067.18	-0.101343	0.108353	-0.935308	0.34963	0.999996	1.87556e-06
NC_000001.11	85276358	85278088	+	888	gene-LOC646626	LOC646626	lncRNA	646626	uncharacterized LOC646626	45	66	50	28	53	36	40.6	74.0496	51.241	26.9998	48.3909	38.0572	46.5564	0.180938	0.124629	1.45182	0.146552	0.999996	1.87556e-06
NC_000009.12	127691923	127715676	-	1924	gene-PTRH1	PTRH1	protein_coding	138428	peptidyl-tRNA hydrolase 1 homolog	112.5	71.5	91	60	69	49	101.049	80.7814	93.2587	57.8568	62.9995	51.8001	74.6242	0.351847	0.131723	2.6711	0.00756023	0.999996	1.87556e-06
NC_000001.11	85649417	85708458	-	8557	gene-ZNHIT6	ZNHIT6	protein_coding	54680	zinc finger HIT-type containing 6	589	498.5	518	601	669.33	507	531.409	558.738	530.857	579.532	610.821	535.972	557.888	-0.0735567	0.105317	-0.698429	0.484909	0.999996	1.87556e-06
NC_000001.11	85728507	86156987	-	9473	gene-COL24A1	COL24A1	protein_coding	255631	collagen type XXIV alpha 1 chain	174	141	177	168	177.1	176	156.987	158.197	181.393	161.999	161.607	186.057	167.707	-0.024404	0.124159	-0.196555	0.844176	0.999996	1.87556e-06
NC_000001.11	86346824	86396342	-	7774	gene-ODF2L	ODF2L	protein_coding	57489	outer dense fiber of sperm tails 2 like	820.58	610.59	721.68	792.53	896.97	928.71	740.724	685.52	739.92	764.674	818.993	982.087	788.653	-0.18486	0.112691	-1.64041	0.10092	0.999996	1.87556e-06
NC_000001.11	86704570	86748184	+	7045	gene-SH3GLB1	SH3GLB1	protein_coding	51100	SH3 domain containing GRB2 like%2C endophilin B1	7042.25	6501.22	6444.17	6614.83	8430.27	6901.5	6353.45	7293.89	6603.94	6378.71	7696.89	7296.41	6937.21	-0.0627667	0.104165	-0.602573	0.546793	0.999996	1.87556e-06
NC_000001.11	86862445	86914577	-	1993	gene-SELENOF	SELENOF	protein_coding	9403	selenoprotein F	4549	3608	4085	4773	5255	4653.5	4104.21	4048.04	4186.39	4602.51	4798	4919.95	4443.18	-0.188551	0.0864325	-2.18148	0.0291477	0.999996	1.87556e-06
NC_000001.11	86914635	87109982	+	7269	gene-HS2ST1	HS2ST1	protein_coding	9653	heparan sulfate 2-O-sulfotransferase 1	4427	3559.5	4147.5	4622	5540	4789	3994.14	3994.19	4250.95	4456.9	5058.22	5062.67	4469.51	-0.212778	0.0958192	-2.22062	0.0263769	0.999996	1.87556e-06
NC_000001.11	87045875	87046718	+	844	gene-LOC100421468	LOC100421468	pseudogene	100421468	ubiquitin like modifier activating enzyme 2 pseudogene	47.5	73.83	59.33	42.83	52	62.33	43.3066	83.0253	60.4644	41.464	47.4779	65.543	56.8802	0.099151	0.127145	0.779827	0.435492	0.999996	1.87556e-06
NC_000001.11	87328880	87348923	+	5064	gene-LMO4	LMO4	protein_coding	8543	LIM domain only 4	1250	1154	1114.2	1084	1458	997.5	1127.78	1294.75	1141.65	1045.28	1331.21	1055.03	1165.95	0.0403746	0.114515	0.352571	0.72441	0.999996	1.87556e-06
NC_000001.11	88684144	88836255	+	7959	gene-PKN2	PKN2	protein_coding	5586	protein kinase N2	1908.75	1561	2046.5	1735.5	1997	2191.33	1722.34	1751.39	2096.78	1673.99	1823.33	2316.2	1897.34	-0.0434328	0.119995	-0.361956	0.717385	0.999996	1.87556e-06
NC_000001.11	88829019	88829443	+	425	gene-ELOCP19	ELOCP19	pseudogene	100462880	elongin C pseudogene 19	45.7	38.65	45	36.5	43.03	47	41.5022	43.7566	46.1169	34.7141	39.2605	49.6858	42.506	0.0366566	0.129674	0.282683	0.77742	0.999996	1.87556e-06
NC_000001.11	88852633	88891944	-	2044	gene-GTF2B	GTF2B	protein_coding	2959	general transcription factor IIB	1187	1055	1056	1066	1439	1289	1070.94	1183.67	1082.21	1027.92	1313.86	1362.66	1173.54	-0.112552	0.114839	-0.980085	0.327044	0.999996	1.87556e-06
NC_000001.11	88921044	88992960	-	2504	gene-KYAT3	KYAT3	protein_coding	56267	kynurenine aminotransferase 3	1100.25	901.75	978.17	1043.5	1227.75	1112.33	992.444	1012.01	1002.27	1006.71	1121.21	1175.54	1051.7	-0.11148	0.100948	-1.10433	0.26945	0.999996	1.87556e-06
NC_000001.11	88979456	88992960	-	5087	gene-RBMXL1	RBMXL1	protein_coding	494115	RBMX like 1	1156.58	1296.88	1368.18	1214.92	1720.43	1587.17	1043.87	1455.19	1401.95	1171.6	1570.42	1677.69	1386.79	-0.116195	0.126301	-0.919984	0.357581	0.999996	1.87556e-06
NC_000001.11	89006677	89022870	-	3375	gene-GBP3	GBP3	protein_coding	2635	guanylate binding protein 3	3898.28	3745.01	3189.15	3427	3992.61	4008.7	3516.86	4201.75	3268.15	3304.59	3645.75	4238.09	3695.87	-0.0193541	0.116211	-0.166543	0.86773	0.999996	1.87556e-06
NC_000001.11	89052319	89065208	-	3025	gene-GBP1	GBP1	protein_coding	2633	guanylate binding protein 1	20403.1	16177.1	13767.2	18538.5	16933	19241.1	18408	18150	14108.7	17875.8	15460.4	20340.5	17390.6	-0.0597563	0.118689	-0.503468	0.614635	0.999996	1.87556e-06
NC_000001.11	89103119	89104954	-	1548	gene-PTGES3P1	PTGES3P1	pseudogene	284672	prostaglandin E synthase 3 pseudogene 1	443.58	394.95	382.17	416.67	394.33	411.5	400.586	443.176	391.481	402.105	359.736	435.544	405.438	0.0338532	0.114204	0.296428	0.766904	0.999996	1.87556e-06
NC_000001.11	89106132	89126114	-	4088	gene-GBP2	GBP2	protein_coding	2634	guanylate binding protein 2	14501.9	9309.27	10288.6	12568.8	11030.3	10825.6	13084	10444.4	10544.4	12120	10070.8	11444.6	11284.7	0.0143057	0.11202	0.127706	0.898382	0.999996	1.87556e-06
NC_000001.11	89131742	89176003	-	2426	gene-GBP7	GBP7	protein_coding	388646	guanylate binding protein 7	278.4	203.58	173.58	246.25	170	180.25	250.818	228.881	178.319	237.213	155.216	190.286	206.789	0.100252	0.130678	0.767168	0.442981	0.999996	1.87556e-06
NC_000001.11	89181144	89198942	-	6141	gene-GBP4	GBP4	protein_coding	115361	guanylate binding protein 4	9493.8	7368.51	5728.22	7896.76	6868.46	7957.64	8565.69	8267.75	5870.17	7614.92	6270.73	8412.76	7500.34	0.0172158	0.124871	0.137868	0.890344	0.999996	1.87556e-06
NC_000001.11	89258950	89272860	-	4051	gene-GBP5	GBP5	protein_coding	115362	guanylate binding protein 5	3315.39	2929.71	2891.91	3809.54	3848.31	4705.7	2990.86	3287.35	2963.78	3673.91	3513.36	4974.92	3567.36	-0.28273	0.119191	-2.37207	0.0176887	0.999996	1.87556e-06
NC_000001.11	89407679	89424934	+	1234	gene-GBP1P1	GBP1P1	transcribed_pseudogene	400759	guanylate binding protein 1 pseudogene 1	688.25	536.5	481.67	608.17	556	669.67	620.729	601.372	493.963	586.282	507.648	708.287	586.38	-0.0473699	0.123009	-0.385093	0.700169	0.999996	1.87556e-06
NC_000001.11	89522626	89597861	+	13035	gene-LRRC8B	LRRC8B	protein_coding	23507	leucine rich repeat containing 8 VRAC subunit B	2004.17	2468.14	2213.25	2099.5	3372.65	2686.08	1808.05	2769.01	2267.93	2024.99	3079.67	2839.49	2464.86	-0.129783	0.129038	-1.00577	0.314528	0.999996	1.87556e-06
NC_000001.11	89615810	89719533	+	9299	gene-LRRC8C	LRRC8C	protein_coding	84230	leucine rich repeat containing 8 VRAC subunit C	2139.5	2979.5	2641	1935	3096	2888	1930.75	3343.45	2706.55	1865.88	2826.76	3053.03	2621.07	0.023068	0.131519	0.175397	0.860768	0.999996	1.87556e-06
NC_000001.11	89743616	89758938	+	1278	gene-LOC107985743	LOC107985743	lncRNA	107985743		30.5	59	33	34	43	35	27.0667	66.1958	33.8191	32.7855	39.2605	37.0001	39.3546	0.0615303	0.119947	0.512978	0.607966	0.999996	1.87556e-06
NC_000001.11	89821014	89936611	+	4674	gene-LRRC8D	LRRC8D	protein_coding	55144	leucine rich repeat containing 8 VRAC subunit D	1503	1882	1569	1404	2481	1862	1356.04	2111.54	1607.94	1353.85	2265.24	1968.4	1777.17	-0.0782979	0.130827	-0.598485	0.549517	0.999996	1.87556e-06
NC_000001.11	89995095	90035533	+	11003	gene-ZNF326	ZNF326	protein_coding	284695	zinc finger protein 326	1561	1467.53	1615.59	1595	1765.93	1742.42	1408.37	1647.04	1656.11	1538.03	1612.42	1841.55	1617.25	-0.0654276	0.108732	-0.601732	0.547353	0.999996	1.87556e-06
NC_000001.11	90915298	91022267	-	7658	gene-ZNF644	ZNF644	protein_coding	84146	zinc finger protein 644	2839.5	2730.5	3168.5	2788.5	3634.5	3523.5	2562.31	3062.96	3246.63	2688.41	3317.97	3725.38	3100.61	-0.094704	0.119774	-0.790688	0.429126	0.999996	1.87556e-06
NC_000001.11	91498968	91525764	+	3590	gene-CDC7	CDC7	protein_coding	8317	cell division cycle 7	119	92	85	95	95	118	107.364	103.221	87.1097	91.6066	86.7384	124.743	100.13	-0.011749	0.131589	-0.0892853	0.928855	0.999996	1.87556e-06
NC_000001.11	91642518	91644341	+	1824	gene-HSP90B3P	HSP90B3P	pseudogene	343477	heat shock protein 90 beta family member 3%2C pseudogene	42.67	56.67	30.67	45.33	60.5	50.67	38.7955	63.9519	31.7694	43.3926	54.7822	53.9144	47.7677	-0.0655517	0.126417	-0.518537	0.604084	0.999996	1.87556e-06
NC_000001.11	92074436	92075472	-	1037	gene-SETSIP	SETSIP	protein_coding	646817	SET like protein	160.94	104.58	133.47	163.07	138.87	122.03	145.258	117.806	136.301	157.178	126.912	128.972	135.404	-0.0284605	0.128379	-0.221691	0.824555	0.999996	1.87556e-06
NC_000001.11	92080345	92188509	+	9972	gene-BTBD8	BTBD8	protein_coding	284697	BTB domain containing 8	327	223.11	247.29	299.33	336	288	295.026	250.198	253.131	288.32	306.78	304.458	282.985	-0.125146	0.116421	-1.07495	0.282399	0.999996	1.87556e-06
NC_000001.11	92245786	92441936	-	3409	gene-GLMN	GLMN	protein_coding	11146	glomulin%2C FKBP associated protein	180	151	145	136	205	157	162.4	169.416	148.599	131.142	187.172	165.972	160.784	-0.0076587	0.128414	-0.0596408	0.952442	0.999996	1.87556e-06
NC_000001.11	92299050	92402056	+	21465	gene-RPAP2	RPAP2	protein_coding	79871	RNA polymerase II associated protein 2	1163.22	775.16	904.12	1087.36	1040.66	917.39	1049.28	869.522	926.438	1048.17	950.47	969.402	968.881	-0.0477362	0.106717	-0.447317	0.654646	0.999996	1.87556e-06
NC_000001.11	92508696	92792413	-	9123	gene-EVI5	EVI5	protein_coding	7813	ecotropic viral integration site 5	2692.71	2317.57	2596.56	2531.08	2944.8	2820.14	2429.68	2600.71	2661.46	2440.59	2688.89	2981.15	2633.75	-0.0619434	0.103442	-0.598821	0.549292	0.999996	1.87556e-06
NC_000001.11	92578688	92584617	-	2235	gene-LOC107985727	LOC107985727	pseudogene	107985727		60	51.5	33.33	46	56.17	40	54.1333	58.3421	33.8191	44.3569	51.13	42.2858	47.3445	0.0329259	0.1287	0.255836	0.798078	0.999996	1.87556e-06
NC_000001.11	92646848	92647730	-	883	gene-HMGB3P9	HMGB3P9	pseudogene	100873879	high mobility group box 3 pseudogene 9	84	52	75	80	63	56.5	75.7866	58.3421	76.8615	77.1424	57.5213	59.2001	67.4757	0.0599362	0.131767	0.454866	0.649206	0.999996	1.87556e-06
NC_000001.11	92831986	92841924	+	1082	gene-RPL5	RPL5	protein_coding	6125	ribosomal protein L5	8884.43	5416.92	6538.88	8183.36	7071.7	5674.28	8015.34	6077.68	6701.3	7890.7	6456.99	5998.24	6856.71	0.0225884	0.118886	0.190001	0.849309	0.999996	1.87556e-06
NC_000001.11	92832729	92961522	-	3099	gene-DIPK1A	DIPK1A	protein_coding	388650	divergent protein kinase domain 1A	176	166	116	172	187	120	158.791	186.246	118.879	165.856	170.738	126.857	154.561	-0.000770614	0.131294	-0.00586939	0.995317	0.999996	1.87556e-06
NC_000001.11	93079235	93139081	+	4128	gene-MTF2	MTF2	protein_coding	22823	metal response element binding transcription factor 2	1093	899.5	875	1059	1086	965	986.128	1009.77	896.718	1021.17	991.557	1020.14	987.581	-0.0567918	0.0987565	-0.575069	0.565245	0.999996	1.87556e-06
NC_000001.11	93149742	93180413	-	5909	gene-TMED5	TMED5	protein_coding	50999	transmembrane p24 trafficking protein 5	7727	6988	7500	7769	9319	8921	6971.47	7840.28	7686.15	7491.49	8508.58	9430.79	7988.13	-0.140573	0.106471	-1.32029	0.186738	0.999996	1.87556e-06
NC_000001.11	93179802	93279037	+	11730	gene-CCDC18	CCDC18	protein_coding	343099	coiled-coil domain containing 18	760.42	481.25	447.85	622.6	584.2	522	685.688	539.664	459.12	600.746	533.213	551.83	561.71	6.69327e-07	0.123661	5.41259e-06	0.999996	0.999996	1.87556e-06
NC_000001.11	93278768	93279186	-	419	gene-LOC100130531	LOC100130531	pseudogene	100130531	ribosomal protein L39 pseudogene	52.31	44.04	50.44	48.88	56.45	50.93	46.9155	49.3664	51.241	47.2497	51.13	53.9144	49.9695	-0.0214072	0.131555	-0.162725	0.870735	0.999996	1.87556e-06
NC_000001.11	93310109	93345811	-	4033	gene-CCDC18-AS1	CCDC18-AS1	lncRNA	100131564	CCDC18 antisense RNA 1	359.5	238.67	287	284	260.33	248.11	324.8	268.149	294.123	273.855	237.389	262.172	276.748	0.143678	0.118687	1.21056	0.226064	0.999996	1.87556e-06
NC_000001.11	93345907	93369493	+	10124	gene-DR1	DR1	protein_coding	1810	down-regulator of transcription 1	3155.2	2666.81	3050.25	2835.98	3432.83	3067.83	2846.51	2992.28	3125.7	2734.7	3134.45	3243.32	3012.83	-0.0194143	0.101071	-0.192086	0.847675	0.999996	1.87556e-06
NC_000001.11	93448067	93569671	+	7684	gene-FNBP1L	FNBP1L	protein_coding	54874	formin binding protein 1 like	410	317	281.5	439.5	465.33	317	369.911	355.662	288.999	424.283	424.562	335.115	366.422	-0.1521	0.122919	-1.2374	0.215939	0.999996	1.87556e-06
NC_000001.11	93561741	93847219	-	4739	gene-BCAR3	BCAR3	protein_coding	8412	BCAR3 adaptor protein%2C NSP family member	411	328	181	359	339	126	370.813	368.004	185.492	346.176	309.519	133.2	285.534	0.0780051	0.125201	0.623039	0.533259	0.999996	1.87556e-06
NC_000001.11	93866284	93879206	-	5896	gene-DNTTIP2	DNTTIP2	protein_coding	30836	deoxynucleotidyltransferase terminal interacting protein 2	2796.12	2377	2522.31	2911.12	3086.75	2675.17	2522.61	2666.91	2584.6	2807.02	2818.54	2827.86	2704.59	-0.106043	0.0868314	-1.22125	0.22199	0.999996	1.87556e-06
NC_000001.11	93885199	93910370	-	6387	gene-GCLM	GCLM	protein_coding	2730	glutamate-cysteine ligase modifier subunit	876.45	790.48	759.96	887.3	1143.14	776.48	790.346	886.351	778.863	855.316	1043.6	820.344	862.47	-0.111355	0.113946	-0.977256	0.328442	0.999996	1.87556e-06
NC_000001.11	94418086	94518663	+	4307	gene-ABCD3	ABCD3	protein_coding	5825	ATP binding cassette subfamily D member 3	722	594	641	745	808	635	651.404	666.446	656.91	718.388	737.733	671.287	683.695	-0.0890591	0.100371	-0.8873	0.374918	0.999996	1.87556e-06
NC_000001.11	94529173	94541857	-	2396	gene-F3	F3	protein_coding	2152	coagulation factor III%2C tissue factor	848	941	376.62	895.5	1361.5	491.83	765.084	1055.77	386.357	863.994	1243.56	520.115	805.812	-0.0861156	0.125108	-0.688332	0.491244	0.999996	1.87556e-06
NC_000001.11	94974405	95072974	-	11324	gene-ALG14	ALG14	protein_coding	199857	ALG14 UDP-N-acetylglucosaminyltransferase subunit	225.43	159.12	138.42	174.61	207.4	169.68	203	178.392	141.425	168.749	188.998	179.715	176.713	-0.0240179	0.127689	-0.188096	0.850801	0.999996	1.87556e-06
NC_000001.11	95117923	95244955	+	1491	gene-TLCD4-RWDD3	TLCD4-RWDD3	protein_coding	100527978	TLCD4-RWDD3 readthrough	46.5	31	46.5	46	52	36	41.5022	34.7809	47.1417	44.3569	47.4779	38.0572	42.2195	-0.0301517	0.129676	-0.232516	0.816137	0.999996	1.87556e-06
NC_000001.11	95234155	95247225	+	1385	gene-RWDD3	RWDD3	protein_coding	25950	RWD domain containing 3	146.5	113	149.5	169	168	153	131.724	126.782	153.723	162.963	153.39	161.743	148.388	-0.14	0.125229	-1.11796	0.263586	0.999996	1.87556e-06
NC_000001.11	96446867	96448614	+	1748	gene-EEF1A1P11	EEF1A1P11	pseudogene	440595	eukaryotic translation elongation factor 1 alpha 1 pseudogene 11	5817	4348.23	5754.06	5583.34	5673.08	5742.09	5248.22	4878.3	5896.82	5383.57	5179.65	6070.12	5442.78	-0.0429148	0.105896	-0.405253	0.685292	0.999996	1.87556e-06
NC_000001.11	96678808	96679640	-	833	gene-RPL7P9	RPL7P9	pseudogene	653702	ribosomal protein L7 pseudogene 9	1943.44	1119.12	1320.43	1805.85	1451.52	1170.27	1753.02	1255.48	1352.76	1741.49	1325.73	1236.86	1444.22	0.0125811	0.125934	0.0999019	0.920422	0.999996	1.87556e-06
NC_000001.11	96721605	96823739	+	12554	gene-PTBP2	PTBP2	protein_coding	58155	polypyrimidine tract binding protein 2	641.25	447	661.92	499.08	559.1	679.11	578.324	501.518	678.431	481.175	510.387	717.801	577.939	0.0259641	0.12799	0.20286	0.839245	0.999996	1.87556e-06
NC_000001.11	97077743	97921059	-	8473	gene-DPYD	DPYD	protein_coding	1806	dihydropyrimidine dehydrogenase	8894	6256.5	8617.5	8584	7796	8370.33	8024.36	7019	8831.9	8277.38	7118.03	8848.3	8019.83	-0.0167836	0.112114	-0.1497	0.881001	0.999996	1.87556e-06
NC_000001.11	97545689	97547160	+	1472	gene-SEC63P1	SEC63P1	pseudogene	100420341	SEC63 homolog%2C protein translocation regulator pseudogene 1	242.17	204.5	191.5	232.83	229.5	184.33	218.338	228.881	196.766	224.677	209.998	194.515	212.196	0.0227456	0.120561	0.188665	0.850355	0.999996	1.87556e-06
NC_000001.11	97988000	98049693	-	2469	gene-MIR137HG	MIR137HG	lncRNA	400765	MIR137 host gene	39.5	51.5	38.5	51.5	47	56.5	36.0889	58.3421	38.9432	50.1425	42.9127	59.2001	47.6049	-0.0756913	0.128558	-0.588771	0.556015	0.999996	1.87556e-06
NC_000001.11	98661284	98760500	+	2686	gene-SNX7	SNX7	protein_coding	51375	sorting nexin 7	82.5	70	99.5	80	57	113.5	73.9822	78.5374	102.482	77.1424	52.0431	120.514	84.1169	0.0127758	0.127808	0.099961	0.920375	0.999996	1.87556e-06
NC_000001.11	99703967	99766635	-	8131	gene-FRRS1	FRRS1	protein_coding	391059	ferric chelate reductase 1	492.52	496.7	283.53	465.31	638.17	285.37	444.795	557.616	291.049	448.39	582.517	301.286	437.609	-0.0196905	0.131206	-0.150073	0.880707	0.999996	1.87556e-06
NC_000001.11	99850077	99924023	+	7672	gene-AGL	AGL	protein_coding	178	amylo-alpha-1%2C 6-glucosidase%2C 4-alpha-glucanotransferase	1144	999	899	1121	1263.33	1037	1032.14	1120.84	921.314	1080.96	1153.16	1096.26	1067.45	-0.0929209	0.105089	-0.884209	0.376584	0.999996	1.87556e-06
NC_000001.11	99968401	100035634	+	16376	gene-SLC35A3	SLC35A3	protein_coding	23443	solute carrier family 35 member A3	739.56	543.61	618.17	728.12	745	746.53	667.644	610.348	633.339	701.996	680.212	789.687	680.538	-0.145959	0.106138	-1.37518	0.169077	0.999996	1.87556e-06
NC_000001.11	100038078	100083377	+	3123	gene-MFSD14A	MFSD14A	protein_coding	64645	major facilitator superfamily domain containing 14A	2581.5	2145	2695	2487	2879	2741	2329.54	2406.61	2761.89	2398.16	2628.63	2897.63	2570.41	-0.0628518	0.107761	-0.583252	0.559724	0.999996	1.87556e-06
NC_000001.11	100082632	100132930	-	4898	gene-SASS6	SASS6	protein_coding	163786	SAS-6 centriolar assembly protein	227	181	181	232	213	223	204.804	203.075	185.492	223.713	194.477	235.743	207.884	-0.0963379	0.121456	-0.793192	0.427666	0.999996	1.87556e-06
NC_000001.11	100133080	100150498	+	7261	gene-TRMT13	TRMT13	protein_coding	54482	tRNA methyltransferase 13 homolog	434	367.14	336.5	389.33	426	353.25	391.564	411.761	344.34	375.105	388.953	373.172	380.816	0.00961002	0.112228	0.0856297	0.931761	0.999996	1.87556e-06
NC_000001.11	100186919	100249864	-	11161	gene-DBT	DBT	protein_coding	1629	dihydrolipoamide branched chain transacylase E2	890.12	711.76	879.74	855.02	1035.99	886.46	802.977	798.838	901.842	824.459	945.905	936.63	868.442	-0.089707	0.106207	-0.844642	0.398311	0.999996	1.87556e-06
NC_000001.11	100213223	100213950	+	728	gene-BRI3P1	BRI3P1	pseudogene	730010	brain protein I3 pseudogene 1	90.08	97.5	86.33	74.17	119.33	116.83	81.2	109.952	88.1346	71.3567	108.651	123.686	97.1635	-0.0575044	0.131646	-0.43681	0.662249	0.999996	1.87556e-06
NC_000001.11	100266158	100292769	+	2701	gene-RTCA	RTCA	protein_coding	8634	RNA 3%27-terminal phosphate cyclase	1680.71	1474.4	1561.4	1667.7	1928.13	1585.38	1516.63	1653.77	1599.74	1608.42	1760.33	1675.57	1635.75	-0.0685622	0.0951663	-0.720447	0.47125	0.999996	1.87556e-06
NC_000001.11	100331600	100332625	-	1026	gene-LOC646970	LOC646970	pseudogene	646970	chromosome 5 open reading frame 15 pseudogene	75.5	58.5	75.5	81.5	83.5	112.5	68.5688	65.0739	77.8863	79.0709	76.695	118.4	80.9492	-0.177281	0.131777	-1.34531	0.178525	0.999996	1.87556e-06
NC_000001.11	100345001	100520281	+	7497	gene-CDC14A	CDC14A	protein_coding	8556	cell division cycle 14A	344	360.5	454.67	353.67	440.5	469.11	310.364	403.907	466.293	341.355	401.736	495.801	403.243	-0.0418458	0.129293	-0.323651	0.746203	0.999996	1.87556e-06
NC_000001.11	100872372	100895411	-	4418	gene-EXTL2	EXTL2	protein_coding	2135	exostosin like glycosyltransferase 2	143	155	62	107	154	91.5	129.018	173.904	63.5389	103.178	140.608	97.2573	117.917	0.0360492	0.126364	0.285281	0.775429	0.999996	1.87556e-06
NC_000001.11	100896090	100996913	+	9804	gene-SLC30A7	SLC30A7	protein_coding	148867	solute carrier family 30 member 7	3916.21	3941.25	4020.34	4030.42	4907.27	4845.39	3533.1	4421.66	4119.78	3886.05	4480.27	5121.87	4260.45	-0.118165	0.115782	-1.02058	0.307454	0.999996	1.87556e-06
NC_000001.11	100975218	101025806	-	16238	gene-DPH5	DPH5	protein_coding	51611	diphthamide biosynthesis 5	180.25	96.25	115.49	161.12	139.49	79	162.4	107.709	117.854	155.249	126.912	83.5144	125.606	0.039214	0.131331	0.29859	0.765253	0.999996	1.87556e-06
NC_000001.11	101236749	101241520	+	3023	gene-S1PR1	S1PR1	protein_coding	1901	sphingosine-1-phosphate receptor 1	505	153	259	371	255	247	455.622	171.66	265.428	357.748	232.824	261.115	290.733	0.0271621	0.128502	0.211375	0.832594	0.999996	1.87556e-06
NC_000001.11	101786266	101787298	-	1033	gene-RPSAP19	RPSAP19	pseudogene	730029	ribosomal protein SA pseudogene 19	252.97	220.2	210.24	254.95	253.93	201.86	228.262	246.832	215.212	245.891	231.911	213.543	230.275	-0.00267148	0.119016	-0.0224464	0.982092	0.999996	1.87556e-06
NC_000001.11	103525699	103555239	+	2144	gene-RNPC3	RNPC3	protein_coding	55599	RNA binding region %28RNP1%2C RRM%29 containing 3	446.5	384.5	422.25	392	424.67	463.67	402.391	430.834	432.474	377.998	388.04	490.515	420.375	0.00807003	0.118125	0.0683179	0.945533	0.999996	1.87556e-06
NC_000001.11	103554644	103579534	+	2242	gene-AMY2B	AMY2B	protein_coding	280	amylase alpha 2B	123.25	80.68	98.53	111.23	91.93	99.77	110.973	90.879	101.457	107.035	83.9993	105.714	100.01	0.0204822	0.130665	0.156753	0.875439	0.999996	1.87556e-06
NC_000001.11	103569404	103571391	+	1988	gene-ACTG1P4	ACTG1P4	transcribed_pseudogene	648740	actin gamma 1 pseudogene 4	72.01	68.69	55.88	59.88	67.7	87.2	64.96	77.4155	57.3899	57.8568	62.0864	91.9716	68.6134	-0.0370762	0.131062	-0.282891	0.77726	0.999996	1.87556e-06
NC_000001.11	104153329	104154037	-	709	gene-FTLP17	FTLP17	pseudogene	642337	ferritin light chain pseudogene 17	559.95	720.73	592.13	564.77	770.23	762.18	505.244	808.936	606.694	544.818	703.038	805.544	662.379	-0.0565411	0.130063	-0.434723	0.663764	0.999996	1.87556e-06
NC_000001.11	105889535	105891476	-	1798	gene-LOC100499497	LOC100499497	pseudogene	100499497	matrin 3 pseudogene	56.42	55.48	40.2	48.95	55.75	51.33	50.5244	61.708	40.9928	47.2497	51.13	53.9144	50.9199	0.00285069	0.130802	0.0217939	0.982612	0.999996	1.87556e-06
NC_000001.11	105891531	105893519	+	1989	gene-LOC401957	LOC401957	pseudogene	401957	matrin 3 pseudogene	183.5	154.67	158.83	174.17	184.17	150	166.009	173.904	162.946	167.785	167.999	158.572	166.202	0.0162471	0.121528	0.133691	0.893647	0.999996	1.87556e-06
NC_000001.11	107056674	107059294	+	2621	gene-PRMT6	PRMT6	protein_coding	55170	protein arginine methyltransferase 6	259	132	167	201	153	152	233.675	148.099	171.145	193.82	139.695	160.686	174.52	0.0900563	0.13138	0.685462	0.493052	0.999996	1.87556e-06
NC_000001.11	107571161	107965180	-	14103	gene-VAV3	VAV3	protein_coding	10451	vav guanine nucleotide exchange factor 3	3166.33	2769	3425.5	2722.17	3192.5	3107	2856.43	3106.72	3511.03	2624.77	2914.41	3284.55	3049.65	0.0786161	0.111671	0.703998	0.481434	0.999996	1.87556e-06
NC_000001.11	108064395	108076196	+	5288	gene-LINC02785	LINC02785	lncRNA	107985124		134	203	119	127	274	119	120.898	227.759	121.954	122.464	250.172	125.8	161.508	-0.0307271	0.126139	-0.243597	0.807543	0.999996	1.87556e-06
NC_000001.11	108134043	108200343	-	4589	gene-SLC25A24	SLC25A24	protein_coding	29957	solute carrier family 25 member 24	4410	4089	4916	4017	4854.5	4904	3978.8	4587.71	5038.02	3873.51	4431.88	5184.24	4515.69	0.00892216	0.117163	0.0761516	0.939299	0.999996	1.87556e-06
NC_000001.11	108560100	108639322	+	5584	gene-FAM102B	FAM102B	protein_coding	284611	family with sequence similarity 102 member B	3019	3615.33	3938.14	3767.75	4947	4953.58	2723.81	4055.9	4035.74	3633.41	4516.79	5237.09	4033.79	-0.191443	0.127904	-1.49678	0.134451	0.999996	1.87556e-06
NC_000001.11	108648288	108661526	-	2022	gene-HENMT1	HENMT1	protein_coding	113802	HEN methyltransferase 1	97	77	88	128	93	84	87.5155	86.3912	90.1842	123.428	84.9123	88.8002	93.5385	-0.0905669	0.131611	-0.688141	0.491364	0.999996	1.87556e-06
NC_000001.11	108692310	108702928	+	5702	gene-PRPF38B	PRPF38B	protein_coding	55119	pre-mRNA processing factor 38B	1511	1465	1705	1449	1905.25	1511.58	1363.26	1643.68	1747.32	1397.24	1739.33	1598.4	1581.54	0.00402753	0.115405	0.0348992	0.97216	0.999996	1.87556e-06
NC_000001.11	108746674	108809523	+	2489	gene-STXBP3	STXBP3	protein_coding	6814	syntaxin binding protein 3	1969	1719	2084	1980	2313	2199	1776.47	1928.66	2135.73	1909.27	2111.85	2324.66	2031.11	-0.0935329	0.108944	-0.858542	0.390594	0.999996	1.87556e-06
NC_000001.11	108875350	108934545	+	8403	gene-GPSM2	GPSM2	protein_coding	29899	G protein signaling modulator 2	221.58	85.7	129	191	106.17	114	200.293	96.4889	132.202	184.177	96.7818	120.514	138.41	0.0381318	0.128293	0.297223	0.766296	0.999996	1.87556e-06
NC_000001.11	108929505	108963484	-	5313	gene-CLCC1	CLCC1	protein_coding	23155	chloride channel CLIC like 1	1328	1113.62	1103.67	1205.83	1401.25	1118.87	1198.15	1249.87	1131.4	1162.92	1279.16	1182.94	1200.74	-0.0154999	0.0985583	-0.157266	0.875035	0.999996	1.87556e-06
NC_000001.11	108970211	109042228	-	4469	gene-WDR47	WDR47	protein_coding	22911	WD repeat domain 47	1899	1910.5	2153.25	1891	2625.5	2280.5	1713.32	2142.95	2206.44	1823.45	2397.63	2410.29	2115.68	-0.0910341	0.120576	-0.754994	0.450253	0.999996	1.87556e-06
NC_000001.11	108992261	108992874	+	520	gene-RPL17P7	RPL17P7	pseudogene	100132742	ribosomal protein L17 pseudogene 7	652.7	449.13	496.7	615.66	526.93	429.16	589.151	503.762	509.336	593.996	481.17	453.515	521.822	0.0488577	0.11902	0.410499	0.68144	0.999996	1.87556e-06
NC_000001.11	109030031	109030376	+	346	gene-RPS27P6	RPS27P6	pseudogene	100132488	ribosomal protein S27 pseudogene 6	49.01	40.58	37.52	52.4	47.2	39.41	44.2089	46.0005	38.9432	50.1425	42.9127	41.2286	43.9061	-0.0246208	0.130515	-0.188644	0.850372	0.999996	1.87556e-06
NC_000001.11	109064140	109076003	-	814	gene-TAF13	TAF13	protein_coding	6884	TATA-box binding protein associated factor 13	1349	1204.5	1226.75	1314.79	1666.62	1355.12	1217.1	1350.84	1257.45	1268.03	1522.03	1432.43	1341.31	-0.114841	0.104779	-1.09603	0.273064	0.999996	1.87556e-06
NC_000001.11	109090764	109096934	+	2919	gene-TMEM167B	TMEM167B	protein_coding	56900	transmembrane protein 167B	1512	1443	1700	1445	1845	1913.5	1364.16	1618.99	1742.19	1393.38	1684.55	2023.37	1637.78	-0.0754291	0.122755	-0.614469	0.538905	0.999996	1.87556e-06
NC_000001.11	109100193	109100612	+	420	gene-SCARNA2	SCARNA2	guide_RNA	677766	small Cajal body-specific RNA 2	3084	2460	3796.5	2860	3246	3120.5	2782.45	2760.03	3890.22	2757.84	2963.71	3298.29	3075.42	0.0448257	0.12159	0.368661	0.71238	0.999996	1.87556e-06
NC_000001.11	109213893	109238182	+	4950	gene-SARS1	SARS1	protein_coding	6301	seryl-tRNA synthetase 1	2667.5	1972.08	2112.96	2285.58	2282.18	1734	2407.13	2212.51	2165.45	2204.34	2083.55	1833.09	2151.01	0.120237	0.103633	1.16021	0.245963	0.999996	1.87556e-06
NC_000001.11	109279554	109283172	-	2532	gene-PSRC1	PSRC1	protein_coding	84722	proline and serine rich coiled-coil 1	82	23	24	76	20.5	22	73.9822	25.8052	24.5957	73.2852	18.2607	23.2572	39.8644	0.0189698	0.0958818	0.197846	0.843166	0.999996	1.87556e-06
NC_000001.11	109309565	109397940	-	8017	gene-SORT1	SORT1	protein_coding	6272	sortilin 1	2465	1909	1479	2195	2417.5	1406.33	2223.98	2141.83	1515.71	2116.59	2207.72	1486.35	1948.7	0.0105603	0.128673	0.0820705	0.934591	0.999996	1.87556e-06
NC_000001.11	109399042	109426448	-	3815	gene-PSMA5	PSMA5	protein_coding	5686	proteasome 20S subunit alpha 5	1942	1671	1498	1819	2035.5	1626	1752.11	1874.8	1535.18	1754.02	1858.94	1718.92	1749	-0.0378957	0.104098	-0.364038	0.71583	0.999996	1.87556e-06
NC_000001.11	109483905	109492804	+	4690	gene-ATXN7L2	ATXN7L2	protein_coding	127002	ataxin 7 like 2	101	64	70	104	114	81	91.1244	71.8057	71.7374	100.285	104.086	85.6287	87.4446	-0.164803	0.131381	-1.25439	0.2097	0.999996	1.87556e-06
NC_000001.11	109493606	109500441	+	5606	gene-CYB561D1	CYB561D1	protein_coding	284613	cytochrome b561 family member D1	501.51	463	481.12	482.33	555.25	466.04	452.915	519.469	492.939	464.783	506.735	492.629	488.245	-1.4289e-05	0.108013	-0.00013229	0.999894	0.999996	1.87556e-06
NC_000001.11	109548615	109600195	+	9044	gene-GNAI3	GNAI3	protein_coding	2773	G protein subunit alpha i3	5402.98	4612.65	5101.03	4890.08	6190.48	5455.33	4874.7	5175.62	5227.61	4715.33	5651.69	5766.72	5235.28	-0.0636785	0.103562	-0.61488	0.538634	0.999996	1.87556e-06
NC_000001.11	109619813	109632055	+	4297	gene-AMPD2	AMPD2	protein_coding	271	adenosine monophosphate deaminase 2	1254.5	812	796.5	1236	1002	675.5	1131.39	911.034	815.757	1191.85	914.862	714.63	946.586	0.0111418	0.12961	0.085964	0.931495	0.999996	1.87556e-06
NC_000001.11	109656076	109665497	+	2413	gene-GSTM4	GSTM4	protein_coding	2948	glutathione S-transferase mu 4	472.35	474.28	241.58	492.25	565.8	224.8	425.849	531.811	248.007	474.426	516.778	237.858	405.788	-0.0111251	0.128383	-0.0866558	0.930945	0.999996	1.87556e-06
NC_000001.11	109733932	109741038	-	4127	gene-GSTM3	GSTM3	protein_coding	2947	glutathione S-transferase mu 3	107	125	163	149	184	120.11	96.5377	140.245	167.046	143.678	167.999	126.857	140.394	-0.0631042	0.131845	-0.478622	0.632207	0.999996	1.87556e-06
NC_000001.11	109910506	109930992	+	4803	gene-CSF1	CSF1	protein_coding	1435	colony stimulating factor 1	13403	13194.5	4484	13107	15968.5	4266	12092.5	14803.2	4595.29	12638.8	14579.4	4509.78	10536.5	-0.00146163	0.0901257	-0.0162177	0.987061	0.999996	1.87556e-06
NC_000001.11	109984765	110023742	+	5218	gene-AHCYL1	AHCYL1	protein_coding	10768	adenosylhomocysteinase like 1	4046	3454.42	2894	3985	4285.78	3036	3650.39	3875.26	2965.83	3842.65	3913.27	3209.49	3576.15	-0.0473969	0.115439	-0.41058	0.681381	0.999996	1.87556e-06
NC_000001.11	110031577	110054641	+	3979	gene-STRIP1	STRIP1	protein_coding	85369	striatin interacting protein 1	1379	1091	1200	1172	1306.75	1113	1244.16	1224.06	1229.78	1130.14	1193.34	1176.6	1199.68	0.0680468	0.0924192	0.736284	0.461558	0.999996	1.87556e-06
NC_000001.11	110339323	110346681	+	3431	gene-RBM15	RBM15	protein_coding	64783	RNA binding motif protein 15	937	647.5	713.33	828	769.5	599.17	845.382	727.032	730.697	798.423	703.038	633.23	739.634	0.0825256	0.114015	0.723812	0.469181	0.999996	1.87556e-06
NC_000001.11	110401253	110407924	-	850	gene-LAMTOR5	LAMTOR5	protein_coding	10542	late endosomal/lysosomal adaptor%2C MAPK and MTOR activator 5	1185	989.5	1083.5	1262.5	1328	1159.5	1069.13	1110.74	1110.91	1216.92	1212.51	1226.29	1157.75	-0.130283	0.0921663	-1.41357	0.157488	0.999996	1.87556e-06
NC_000001.11	110639954	110724740	+	10458	gene-LOC107985174	LOC107985174	lncRNA	107985174		2233.25	1971.5	2233	1562	2164	1670.5	2014.66	2212.51	2288.42	1506.2	1975.81	1765.43	1960.51	0.238531	0.111918	2.1313	0.0330648	0.999996	1.87556e-06
NC_000001.11	110653560	110674940	-	8925	gene-KCNA3	KCNA3	protein_coding	3738	potassium voltage-gated channel subfamily A member 3	193	142.64	262.2	124	193.67	228	174.129	160.441	268.503	119.571	177.129	241.029	190.134	0.0717892	0.130601	0.549683	0.582537	0.999996	1.87556e-06
NC_000001.11	110847585	110849072	-	1488	gene-NRBF2P3	NRBF2P3	pseudogene	643232	nuclear receptor binding factor 2 pseudogene 3	105.33	121.25	123.87	93.25	125.53	112.08	94.7333	135.758	127.078	89.678	115.043	118.4	113.448	0.0772185	0.131456	0.587411	0.556928	0.999996	1.87556e-06
NC_000001.11	110871167	110899936	+	2533	gene-CD53	CD53	protein_coding	963	CD53 molecule	17030.8	12988.5	16846	16477	16705	17100.5	15365.7	14572.1	17264.1	15888.4	15252.3	18077.2	16070	-0.0484452	0.104814	-0.462201	0.643937	0.999996	1.87556e-06
NC_000001.11	110877252	110963962	-	3787	gene-LRIF1	LRIF1	protein_coding	55791	ligand dependent nuclear receptor interacting factor 1	963	939	1069	1013	1439	1220	868.84	1053.52	1095.53	976.815	1313.86	1289.72	1099.71	-0.172438	0.121077	-1.4242	0.154388	0.999996	1.87556e-06
NC_000001.11	111117163	111140216	-	2294	gene-DRAM2	DRAM2	protein_coding	128338	DNA damage regulated autophagy modulator 2	2432	1862	2374	2313	2437	2584	2194.2	2089.1	2432.92	2230.38	2225.07	2731.66	2317.22	-0.0755747	0.110082	-0.686532	0.492378	0.999996	1.87556e-06
NC_000001.11	111139383	111185104	+	2878	gene-CEPT1	CEPT1	protein_coding	10390	choline/ethanolamine phosphotransferase 1	2330	1953.14	2353	2372	2454	2610.67	2102.18	2191.19	2411.4	2287.27	2240.59	2760.2	2332.14	-0.0940172	0.108865	-0.863613	0.387801	0.999996	1.87556e-06
NC_000001.11	111185969	111204791	-	4777	gene-DENND2D	DENND2D	protein_coding	79961	DENN domain containing 2D	1601	2209	2331	1890	2873.2	2399	1444.46	2478.42	2388.86	1822.49	2623.15	2536.09	2215.58	-0.0812875	0.131014	-0.62045	0.534962	0.999996	1.87556e-06
NC_000001.11	111227080	111243440	+	1812	gene-CHI3L2	CHI3L2	protein_coding	1117	chitinase 3 like 2	1287	1109	1637	1605	1760	1890	1161.16	1244.26	1677.63	1547.67	1606.94	1998	1539.28	-0.222329	0.12471	-1.78277	0.0746245	0.999996	1.87556e-06
NC_000001.11	111380188	111380769	+	582	gene-HIGD1AP12	HIGD1AP12	pseudogene	100130383	HIG1 hypoxia inducible domain family member 1A pseudogene 12	70.25	61.95	60.77	61.62	82.32	57.12	63.1555	69.5617	62.514	59.7853	74.869	60.2572	65.0238	-0.000677357	0.131882	-0.0051361	0.995902	0.999996	1.87556e-06
NC_000001.11	111439890	111449308	-	2544	gene-WDR77	WDR77	protein_coding	79084	WD repeat domain 77	384.5	268	303	349	282	267	346.453	300.686	310.521	336.534	257.476	282.258	305.655	0.0903557	0.121137	0.745899	0.455728	0.999996	1.87556e-06
NC_000001.11	111449464	111462773	+	2628	gene-ATP5PB	ATP5PB	protein_coding	515	ATP synthase peripheral stalk-membrane subunit b	3240.17	2451.79	2376.83	2985.46	3284.75	2470	2923.2	2751.05	2436	2878.37	2999.32	2611.15	2766.52	-0.0529849	0.104568	-0.506703	0.612363	0.999996	1.87556e-06
NC_000001.11	111462027	111478512	+	7177	gene-C1orf162	C1orf162	protein_coding	128346	chromosome 1 open reading frame 162	466.33	287.17	291.5	460.62	385.1	285	420.435	322.004	299.248	444.533	351.519	301.286	356.504	-0.0447583	0.129087	-0.346729	0.728795	0.999996	1.87556e-06
NC_000001.11	111483348	111564003	-	1820	gene-TMIGD3	TMIGD3	protein_coding	57413	transmembrane and immunoglobulin domain containing 3	99	34.5	61	80.5	36	41.5	89.3199	38.1468	62.514	77.1424	32.8693	44.4001	57.3987	0.0852369	0.118406	0.719872	0.471604	0.999996	1.87556e-06
NC_000001.11	111499429	111503633	-	1821	gene-ADORA3	ADORA3	protein_coding	140	adenosine A3 receptor	204	40.5	64	142.5	42	34.5	184.053	44.8785	65.5885	136.928	38.3475	35.9429	84.2897	0.079219	0.0979153	0.809056	0.418483	0.999996	1.87556e-06
NC_000001.11	111542009	111716695	+	5902	gene-RAP1A	RAP1A	protein_coding	5906	RAP1A%2C member of RAS oncogene family	4540.2	3452.25	4215.75	4521.5	4536.83	4344.67	4096.09	3873.02	4320.64	4360.47	4142.44	4593.29	4230.99	-0.077702	0.0944677	-0.822524	0.410779	0.999996	1.87556e-06
NC_000001.11	111722064	111755797	-	6305	gene-INKA2	INKA2	protein_coding	55924	inka box actin regulator 2	181.14	92	148.5	149	109	144	163.302	103.221	151.673	143.678	99.5209	152.229	135.604	0.0425543	0.13188	0.322674	0.746942	0.999996	1.87556e-06
NC_000001.11	111755901	111768000	+	3600	gene-DDX20	DDX20	protein_coding	11218	DEAD-box helicase 20	652	433	612	629	585	569	588.249	485.81	627.19	606.532	534.126	601.515	573.904	-0.0244442	0.11581	-0.211072	0.832831	0.999996	1.87556e-06
NC_000001.11	112391085	112461164	+	6563	gene-CTTNBP2NL	CTTNBP2NL	protein_coding	55917	CTTNBP2 N-terminal like	3366.83	3027.33	3428	3207.25	3844	3839	3037.78	3396.18	3513.08	3092.44	3509.71	4058.38	3434.6	-0.0763349	0.112027	-0.681398	0.49562	0.999996	1.87556e-06
NC_000001.11	112466541	112530165	+	12252	gene-WNT2B	WNT2B	protein_coding	7482	Wnt family member 2B	94.24	117.5	129	93.6	165.66	116.17	84.8088	132.392	132.202	90.6423	151.564	122.629	119.04	-0.030786	0.131527	-0.234067	0.814933	0.999996	1.87556e-06
NC_000001.11	112517444	112619881	-	9787	gene-ST7L	ST7L	protein_coding	54879	suppression of tumorigenicity 7 like	330.83	245.22	226.44	268.24	308.7	237.83	298.635	274.881	231.609	258.427	282.128	251.6	266.214	0.0165952	0.120991	0.137161	0.890903	0.999996	1.87556e-06
NC_000001.11	112619775	112671616	+	2558	gene-CAPZA1	CAPZA1	protein_coding	829	capping actin protein of muscle Z-line subunit alpha 1	15364.9	13305.4	13800.3	14677.8	17012.2	15607.1	13862.6	14927.7	14142.5	14153.7	15532.6	16498.9	14853	-0.0889163	0.0957138	-0.928981	0.352899	0.999996	1.87556e-06
NC_000001.11	112674312	112702377	+	7354	gene-MOV10	MOV10	protein_coding	4343	Mov10 RISC complex RNA helicase	2088.25	1772.5	1751	1619	1833.5	1732.83	1883.84	1988.12	1794.46	1561.17	1674.51	1832.03	1789.02	0.132261	0.101218	1.3067	0.191314	0.999996	1.87556e-06
NC_000001.11	112701127	112707403	-	1621	gene-RHOC	RHOC	protein_coding	389	ras homolog family member C	4148	3623.83	3415	4120	4265	2986	3742.42	4066	3499.76	3972.83	3894.1	3156.63	3721.96	0.0283217	0.110189	0.257029	0.797156	0.999996	1.87556e-06
NC_000001.11	112911847	112956196	-	4512	gene-SLC16A1	SLC16A1	protein_coding	6566	solute carrier family 16 member 1	1872	1147	1202	1765	1589	1119	1688.96	1286.89	1231.83	1701.95	1450.81	1182.94	1423.9	-0.0280884	0.125583	-0.223665	0.823018	0.999996	1.87556e-06
NC_000001.11	112956415	112964072	+	1508	gene-SLC16A1-AS1	SLC16A1-AS1	lncRNA	100506392	SLC16A1 antisense RNA 1	87.5	55	50.5	56	34	23.5	79.3955	61.708	51.241	53.9997	31.0432	25.3715	50.4598	0.266578	0.124559	2.14017	0.0323408	0.999996	1.87556e-06
NC_000001.11	113073170	113132260	+	12109	gene-LRIG2	LRIG2	protein_coding	9860	leucine rich repeats and immunoglobulin like domains 2	865.35	696.67	1016.96	822.12	1011.48	984.33	780.422	782.009	1042.24	792.638	923.079	1040.23	893.437	-0.0553702	0.122883	-0.450591	0.652284	0.999996	1.87556e-06
NC_000001.11	113390474	113685923	+	9429	gene-MAGI3	MAGI3	protein_coding	260425	membrane associated guanylate kinase%2C WW and PDZ domain containing 3	279	257	435	260	367	392	251.72	288.345	445.797	250.713	335.084	414.401	331.01	-0.0101447	0.131861	-0.0769354	0.938675	0.999996	1.87556e-06
NC_000001.11	113696831	113759888	-	4635	gene-PHTF1	PHTF1	protein_coding	10745	putative homeodomain transcription factor 1	1037	935	1029	1029	1161	1113	935.604	1049.04	1054.54	992.244	1060.03	1176.6	1044.68	-0.0696253	0.106333	-0.654788	0.512604	0.999996	1.87556e-06
NC_000001.11	113761832	113812537	-	16179	gene-RSBN1	RSBN1	protein_coding	54665	round spermatid basic protein 1	1567	1221	1465	1586.5	1481	1538	1413.78	1369.92	1501.36	1529.35	1352.21	1625.89	1465.42	-0.0586365	0.103898	-0.564365	0.572506	0.999996	1.87556e-06
NC_000001.11	113813811	113871761	-	5585	gene-PTPN22	PTPN22	protein_coding	26191	protein tyrosine phosphatase non-receptor type 22	926	794.5	618	907.5	1019	659	835.457	890.839	633.339	875.566	930.384	696.658	810.374	-0.0566566	0.124693	-0.45437	0.649563	0.999996	1.87556e-06
NC_000001.11	113894194	113905067	-	3919	gene-AP4B1	AP4B1	protein_coding	10717	adaptor related protein complex 4 subunit beta 1	308	269	258	297	349	251	277.884	301.808	264.404	286.391	318.65	265.343	285.747	-0.0335012	0.117643	-0.284769	0.775821	0.999996	1.87556e-06
NC_000001.11	113904619	113914086	+	3845	gene-DCLRE1B	DCLRE1B	protein_coding	64858	DNA cross-link repair 1B	1044	968	1125	783	1141	930	941.919	1086.06	1152.92	755.031	1041.77	983.145	993.475	0.136496	0.120456	1.13317	0.257145	0.999996	1.87556e-06
NC_000001.11	113929324	113977869	+	8919	gene-HIPK1	HIPK1	protein_coding	204851	homeodomain interacting protein kinase 1	6420	5528	6360	6041	6668.67	6555	5792.26	6202.21	6517.86	5825.21	6089.04	6929.58	6226.03	-0.0209409	0.101668	-0.205973	0.836812	0.999996	1.87556e-06
NC_000001.11	113979391	113982254	+	2362	gene-OLFML3	OLFML3	protein_coding	56944	olfactomedin like 3	212	124	117	148	113	94	191.271	139.123	119.904	142.713	103.173	99.3716	132.593	0.192548	0.131885	1.45997	0.144298	0.999996	1.87556e-06
NC_000001.11	114392787	114511203	-	9917	gene-TRIM33	TRIM33	protein_coding	51592	tripartite motif containing 33	3351	3035	3161.17	3239.25	3943.5	3300	3023.34	3405.16	3239.46	3123.3	3601.01	3488.58	3313.48	-0.0656479	0.0995851	-0.659214	0.509758	0.999996	1.87556e-06
NC_000001.11	114535907	114537459	+	1553	gene-PKMP1	PKMP1	pseudogene	643586	pyruvate kinase M1/2 pseudogene 1	395.42	407.67	373.25	400.67	406.9	447.17	356.378	457.761	382.258	386.676	371.606	472.544	404.537	-0.0285306	0.122075	-0.233714	0.815207	0.999996	1.87556e-06
NC_000001.11	114567557	114581615	-	1275	gene-BCAS2	BCAS2	protein_coding	10286	BCAS2 pre-mRNA processing factor	621	565.17	526.83	579.25	747.83	617	560.28	633.909	540.08	558.318	682.951	652.258	604.633	-0.0961344	0.11356	-0.846551	0.397245	0.999996	1.87556e-06
NC_000001.11	114704469	114716771	-	4326	gene-NRAS	NRAS	protein_coding	4893	NRAS proto-oncogene%2C GTPase	6389.33	6357.41	6464.67	6453.62	8190.67	7415	5764.29	7132.32	6625.46	6223.46	7478.68	7838.73	6843.82	-0.108031	0.112567	-0.959699	0.337207	0.999996	1.87556e-06
NC_000001.11	114716913	114758050	-	4313	gene-CSDE1	CSDE1	protein_coding	7812	cold shock domain containing E1	15881	12556	13002.5	15881.2	15887.3	13046.4	14328.2	14087.4	13324.7	15313.7	14505.4	13791.5	14225.2	-0.0546401	0.090448	-0.604105	0.545774	0.999996	1.87556e-06
NC_000001.11	114769479	114780685	-	5556	gene-SIKE1	SIKE1	protein_coding	80143	suppressor of IKBKE 1	1037	935	957	1017.33	1226.1	1060.5	935.604	1049.04	980.753	980.672	1119.38	1120.57	1031	-0.0966055	0.103879	-0.929979	0.352382	0.999996	1.87556e-06
NC_000001.11	115641970	115698224	+	8752	gene-VANGL1	VANGL1	protein_coding	81839	VANGL planar cell polarity protein 1	290	230	225	250	286	196	261.644	258.052	230.585	241.07	261.128	207.2	243.28	0.0554211	0.121232	0.45715	0.647564	0.999996	1.87556e-06
NC_000001.11	115976513	116070054	+	8086	gene-SLC22A15	SLC22A15	protein_coding	55356	solute carrier family 22 member 15	403.25	623.5	559	403	778	639	363.595	700.105	572.875	388.605	710.342	675.515	568.506	-0.0534238	0.13133	-0.406792	0.684161	0.999996	1.87556e-06
NC_000001.11	116372986	116410259	+	11246	gene-ATP1A1	ATP1A1	protein_coding	476	ATPase Na%2B/K%2B transporting subunit alpha 1	15463.3	13408	12787	14354	16225.2	11661.5	13951.1	15043.3	13104.4	13841.3	14814	12328.4	13847.1	0.0314439	0.102784	0.305922	0.759664	0.999996	1.87556e-06
NC_000001.11	116392865	116418622	-	2635	gene-ATP1A1-AS1	ATP1A1-AS1	lncRNA	84852	ATP1A1 antisense RNA 1	78	42	71	68	71	36	70.3733	47.1225	72.7622	65.571	64.8256	38.0572	59.7853	0.0675124	0.128338	0.52605	0.598853	0.999996	1.87556e-06
NC_000001.11	116500390	116571093	-	6469	gene-CD58	CD58	protein_coding	965	CD58 molecule	2131	2333	2497	1753	2646	2220	1922.63	2617.54	2558.98	1690.38	2415.89	2346.86	2258.71	0.0893496	0.125788	0.710322	0.477505	0.999996	1.87556e-06
NC_000010.11	96189171	96271576	-	4356	gene-BLNK	BLNK	protein_coding	29760	B cell linker	546.07	295.85	351.95	309.96	271.28	248.57	492.613	332.101	360.737	298.927	247.433	263.229	332.507	0.347436	0.127377	2.72761	0.00637955	0.999996	1.87556e-06
NC_000001.11	116909916	116990358	+	6420	gene-PTGFRN	PTGFRN	protein_coding	5738	prostaglandin F2 receptor inhibitor	418	163.5	332.5	329	186.5	216.5	377.129	184.002	340.24	317.248	169.825	228.343	269.464	0.140111	0.13011	1.07687	0.281539	0.999996	1.87556e-06
NC_000001.11	116987997	117037481	+	7304	gene-CD101	CD101	protein_coding	9398	CD101 molecule	60	35.5	54.5	45	38.5	47.5	54.1333	40.3907	55.3403	43.3926	34.6954	50.7429	46.4492	0.0914349	0.129478	0.706181	0.480076	0.999996	1.87556e-06
NC_000001.11	117060303	117107453	+	10945	gene-TTF2	TTF2	protein_coding	8458	transcription termination factor 2	366	265.33	286.64	299.22	271.1	276	330.213	297.32	294.123	288.32	247.433	291.772	291.53	0.114785	0.117243	0.979036	0.327562	0.999996	1.87556e-06
NC_000001.11	117367393	117528872	+	12298	gene-MAN1A2	MAN1A2	protein_coding	10905	mannosidase alpha class 1A member 2	3163.5	2344.5	2787.5	3108	3087.5	2954.5	2854.63	2629.88	2857.2	2996.98	2819.46	3122.81	2880.16	-0.0845731	0.0942144	-0.897666	0.369363	0.999996	1.87556e-06
NC_000001.11	117776523	117778901	-	2379	gene-PNRC2P1	PNRC2P1	pseudogene	100131261	proline rich nuclear receptor coactivator 2 pseudogene 1	1006.28	1075.57	1184.33	1001.08	1444.08	1356.17	907.635	1207.23	1213.39	965.244	1318.42	1433.49	1174.24	-0.102082	0.126679	-0.805833	0.420339	0.999996	1.87556e-06
NC_000001.11	117863485	117929621	-	10116	gene-GDAP2	GDAP2	protein_coding	54834	ganglioside induced differentiation associated protein 2	1951.17	1860.67	1973	1867.33	2285	2121.5	1760.23	2087.97	2021.97	1800.31	2086.29	2243.26	2000.01	-0.0484047	0.11052	-0.437972	0.661407	0.999996	1.87556e-06
NC_000001.11	117929739	117966543	+	10004	gene-WDR3	WDR3	protein_coding	10885	WD repeat domain 3	739.36	529.1	506.33	643	555.5	451	666.742	593.519	518.559	620.032	507.648	476.772	563.879	0.104333	0.120912	0.862889	0.388199	0.999996	1.87556e-06
NC_000001.11	119031216	119140788	-	3527	gene-WARS2	WARS2	protein_coding	10352	tryptophanyl tRNA synthetase 2%2C mitochondrial	130	133	108	132	159	115	117.289	149.221	110.681	127.285	145.173	121.572	128.537	-0.039903	0.129547	-0.308018	0.758068	0.999996	1.87556e-06
NC_000001.11	119140396	119275973	+	5118	gene-WARS2-AS1	WARS2-AS1	lncRNA	101929147	WARS2 antisense RNA 1	57.57	39.47	45.72	47.35	55.92	41.62	52.3289	43.7566	47.1417	45.3211	51.13	44.4001	47.3464	0.0115194	0.131136	0.0878429	0.930002	0.999996	1.87556e-06
NC_000001.11	119595965	119597250	-	1286	gene-GAPDHP33	GAPDHP33	pseudogene	644237	glyceraldehyde 3 phosphate dehydrogenase pseudogene 33	35.9	62.04	47.38	32.93	74.36	71.72	32.48	69.5617	48.1666	31.8212	67.5647	76.1144	54.2848	-0.0651678	0.119058	-0.547363	0.58413	0.999996	1.87556e-06
NC_000001.11	119597702	119599291	-	1590	gene-LINC00622	LINC00622	lncRNA	644242	long intergenic non-protein coding RNA 622	33	46	46.5	36	90.33	34	29.7733	51.6103	47.1417	34.7141	82.1732	35.9429	46.8926	-0.0702919	0.117374	-0.59887	0.549259	0.999996	1.87556e-06
NC_000001.11	119619377	119648266	-	8661	gene-ZNF697	ZNF697	protein_coding	90874	zinc finger protein 697	1665.5	2127.83	2333	1708.67	2703	2262	1503.1	2387.54	2390.91	1647.95	2467.94	2391.26	2131.45	-0.0290851	0.130649	-0.22262	0.823831	0.999996	1.87556e-06
NC_000001.11	119911553	120069703	-	11825	gene-NOTCH2	NOTCH2	protein_coding	4853	notch receptor 2	17517.7	15189.7	16405.1	17035.8	19521.8	17633.4	15805.1	17042.6	16812.2	16427.5	17824.3	18640.6	17092.1	-0.0777558	0.0929951	-0.836129	0.403083	0.999996	1.87556e-06
NC_000001.11	120150898	120176520	-	9040	gene-SEC22B	SEC22B	protein_coding	9554	SEC22 homolog B%2C vesicle trafficking protein	4446.64	3637.2	4628.03	4158.68	4937.07	4866.21	4012.18	4080.58	4742.87	4010.44	4507.66	5144.07	4416.3	-0.0688839	0.11173	-0.616521	0.537551	0.999996	1.87556e-06
NC_000001.11	120196853	120320119	+	1754	gene-LOC100996723	LOC100996723	pseudogene	100996723		2178.23	2345.99	2600.37	2500.45	3074.73	2738.25	1965.04	2632.13	2664.53	2410.7	2807.59	2894.46	2562.41	-0.115036	0.118651	-0.96953	0.332281	0.999996	1.87556e-06
NC_000001.11	120325445	120343591	-	2650	gene-LOC107985522	LOC107985522	lncRNA	107985522		107.44	70.42	96.89	75.78	75.75	103.84	96.5377	78.5374	99.4076	73.2852	69.3907	109.943	87.8503	0.0605636	0.1318	0.459511	0.645868	0.999996	1.87556e-06
NC_000001.11	120326652	120327681	+	420	gene-LOC105378941	LOC105378941	lncRNA	105378941		83.8	88.95	95.64	93.44	121.41	126.37	75.7866	99.8548	98.3828	89.678	110.477	133.2	101.23	-0.147793	0.131774	-1.12156	0.262048	0.999996	1.87556e-06
NC_000001.11	120340809	120342650	+	1842	gene-LOC105378954	LOC105378954	transcribed_pseudogene	105378954		61.1	40.29	71.77	48.58	47.08	47.61	55.0355	44.8785	73.7871	47.2497	42.9127	50.7429	52.4344	0.12788	0.130148	0.982571	0.325818	0.999996	1.87556e-06
NC_000001.11	120415027	120469670	+	7803	gene-NBPF8	NBPF8	protein_coding	728841	NBPF member 8	1086.13	1013.4	1279.97	976.2	1201.36	1223.02	979.813	1136.55	1311.77	941.137	1096.56	1292.89	1126.45	0.0285951	0.122332	0.23375	0.815179	0.999996	1.87556e-06
NC_000001.11	120469628	120665436	-	9511	gene-LOC100996724	LOC100996724	transcribed_pseudogene	100996724	phosphodiesterase 4D interacting protein-like	12972.6	15049.4	16966.5	15079	19468.6	17547.8	11704.5	16884.4	17388.1	14540.4	17775.9	18550.8	16140.7	-0.0967858	0.124626	-0.77661	0.437389	0.999996	1.87556e-06
NC_000001.11	120723939	120793889	+	1133	gene-NOTCH2NLR	NOTCH2NLR	transcribed_pseudogene	101929796	notch 2 N-terminal like R %28pseudogene%29	216.8	133.65	194.17	169.83	160.04	149.3	195.782	150.343	198.815	163.928	146.086	157.515	168.745	0.143089	0.126696	1.12938	0.258736	0.999996	1.87556e-06
NC_000001.11	120805556	120842215	+	5668	gene-NBPF26	NBPF26	protein_coding	101060684	NBPF member 26	638.58	516.06	641.09	575.51	612.79	631.19	576.52	578.933	656.91	555.425	559.691	667.058	599.09	0.0188974	0.112726	0.16764	0.866867	0.999996	1.87556e-06
NC_000001.11	120912238	120955811	+	3694	gene-LINC00623	LINC00623	lncRNA	728855	long intergenic non-protein coding RNA 623	339.36	226.02	351.63	355.2	238.06	295.19	305.853	253.564	360.737	342.319	217.303	311.858	298.606	0.0457571	0.130501	0.350626	0.725869	0.999996	1.87556e-06
NC_000001.11	121059763	121118626	-	3995	gene-H3P4	H3P4	transcribed_pseudogene	106479023	H3 histone pseudogene 4	103.96	50.36	55.89	82.77	51.76	50.96	93.8311	56.0982	57.3899	80.0352	47.4779	53.9144	64.7911	0.0745049	0.127792	0.583015	0.559883	0.999996	1.87556e-06
NC_000001.11	121087345	121097161	+	2871	gene-FCGR1B	FCGR1B	transcribed_pseudogene	2210	Fc fragment of IgG receptor Ib	1357.87	578.4	985.41	965.37	593.76	709.66	1225.22	648.495	1009.45	930.53	542.343	750.573	851.101	0.185206	0.131873	1.40443	0.160192	0.999996	1.87556e-06
NC_000001.11	121107175	121117292	-	2188	gene-H2BP1	H2BP1	transcribed_pseudogene	337875	H2B histone pseudogene 1	60.36	38.21	36.31	52.45	35.11	32.84	54.1333	42.6346	36.8935	50.1425	31.9563	34.8858	41.7743	0.0716486	0.127004	0.564145	0.572655	0.999996	1.87556e-06
NC_000001.11	121167646	121184318	-	2374	gene-FAM72B	FAM72B	protein_coding	653820	family with sequence similarity 72 member B	110.5	54.5	73.83	103.85	57.83	67.5	99.2444	60.586	75.8367	100.285	52.9561	71.8858	76.799	0.0282818	0.129015	0.219214	0.826483	0.999996	1.87556e-06
NC_000001.11	121184975	121392874	+	7091	gene-SRGAP2C	SRGAP2C	protein_coding	653464	SLIT-ROBO Rho GTPase activating protein 2C	3359.75	2354.58	3026.15	2954.91	2668.56	2858.96	3031.46	2642.22	3101.11	2849.45	2436.89	3022.38	2847.25	0.061682	0.109267	0.564507	0.572409	0.999996	1.87556e-06
NC_000001.11	121337623	121349800	+	11451	gene-LOC107985193	LOC107985193	lncRNA	107985193		900.07	560.49	759.18	652.94	617.81	604.8	812	628.3	777.839	629.675	564.256	639.573	675.274	0.204749	0.115471	1.77317	0.0762008	0.999996	1.87556e-06
NC_000001.11	121519112	121571888	+	4231	gene-EMBP1	EMBP1	transcribed_pseudogene	647121	embigin pseudogene 1	263	146	190.33	192	137.33	175.17	237.284	163.807	194.716	185.142	125.086	185	181.839	0.148389	0.131274	1.13037	0.25832	0.999996	1.87556e-06
NC_000001.11	143729407	143729570	-	164	gene-RNVU1-18	RNVU1-18	snRNA	26863	RNA%2C variant U1 small nuclear 18	112.37	110.2	59.21	82.5	89.02	56.52	101.049	123.416	60.4644	79.0709	81.2602	60.2572	84.2529	0.1508	0.129863	1.16122	0.245551	0.999996	1.87556e-06
NC_000001.11	143792495	143797108	+	2307	gene-LINC02591	LINC02591	lncRNA	388692	long intergenic non-protein coding RNA 2591	48.58	30.96	43.47	44.32	33.55	35.37	44.2089	34.7809	44.0673	42.4283	31.0432	37.0001	38.9214	0.0623431	0.128534	0.485033	0.627653	0.999996	1.87556e-06
NC_000001.11	143846902	143904650	-	4124	gene-H2BP2	H2BP2	transcribed_pseudogene	338391	H2B histone pseudogene 2	72.1	40.65	51.66	66.21	50.5	44.88	64.96	46.0005	53.2907	63.6425	45.6518	47.5715	53.5195	0.0304493	0.130489	0.233347	0.815492	0.999996	1.87556e-06
NC_000001.11	143874743	143883733	+	1335	gene-FCGR1CP	FCGR1CP	transcribed_pseudogene	100132417	Fc fragment of IgG receptor Ic%2C pseudogene	1327.37	479.2	942.74	944.2	523.93	637.33	1197.25	537.421	966.406	910.28	478.431	673.401	793.864	0.164873	0.130313	1.26521	0.205797	0.999996	1.87556e-06
NC_000001.11	143902386	143905977	-	3267	gene-H3-2	H3-2	protein_coding	440686	H3.2 histone %28putative%29	82.2	41.55	42.24	65.67	42.6	44.67	73.9822	47.1225	43.0425	63.6425	39.2605	47.5715	52.4369	0.0480884	0.126929	0.378862	0.704791	0.999996	1.87556e-06
NC_000001.11	143955364	143973519	-	2814	gene-FAM72C	FAM72C	protein_coding	554282	family with sequence similarity 72 member C	129.92	72.08	86	114.74	74.58	71.17	117.289	80.7814	88.1346	110.892	68.4777	75.0573	90.1053	0.0792106	0.131388	0.602878	0.54659	0.999996	1.87556e-06
NC_000001.11	143972639	144069704	+	3046	gene-SRGAP2D	SRGAP2D	transcribed_pseudogene	100996712	SLIT-ROBO Rho GTPase activating protein 2D %28pseudogene%29	1809.06	1248.73	1626.09	1615.95	1464.22	1519.26	1632.12	1401.33	1666.36	1558.28	1336.68	1605.8	1533.43	0.0490314	0.109644	0.447188	0.654739	0.999996	1.87556e-06
NC_000001.11	144218357	144250297	-	5155	gene-LINC02802	LINC02802	lncRNA	100996732		85.46	78.16	47.88	78.8	75.34	35.41	76.6888	87.5132	49.1914	76.1781	68.4777	37.0001	65.8415	0.080024	0.125919	0.635521	0.525089	0.999996	1.87556e-06
NC_000001.11	144421386	144459464	-	4802	gene-NBPF15	NBPF15	protein_coding	284565	NBPF member 15	619.69	487.08	670.2	574.56	633.06	587.98	559.377	546.396	686.63	554.461	577.952	621.601	591.069	0.0236281	0.11443	0.206486	0.836412	0.999996	1.87556e-06
NC_000001.11	144716079	144740806	+	1528	gene-LSP1P5	LSP1P5	transcribed_pseudogene	645166	LSP1 pseudogene 5	73.96	71.51	37.45	71.73	67.19	30.23	66.7644	80.7814	37.9184	69.4281	61.1734	31.7143	57.9633	0.0573603	0.121538	0.471953	0.636961	0.999996	1.87556e-06
NC_000001.11	144887191	145095321	-	10570	gene-SRGAP2B	SRGAP2B	protein_coding	647135	SLIT-ROBO Rho GTPase activating protein 2B	3391.06	2279.44	3008.26	2947.29	2620.87	2800.49	3059.43	2556.95	3082.66	2841.73	2393.07	2960.01	2815.64	0.0662195	0.111758	0.592526	0.553498	0.999996	1.87556e-06
NC_000001.11	144930264	144934360	-	3372	gene-LOC107985595	LOC107985595	lncRNA	107985595		261.5	166.75	218.41	178.28	187	179.5	236.382	187.368	223.411	171.642	170.738	190.286	196.638	0.191867	0.12351	1.55344	0.120317	0.999996	1.87556e-06
NC_000001.11	145093805	145112696	+	4451	gene-FAM72D	FAM72D	protein_coding	728833	family with sequence similarity 72 member D	136.95	68.25	90.25	113.11	84.33	69.17	123.604	76.2935	92.2338	108.964	76.695	72.943	91.7889	0.0821013	0.131392	0.624856	0.532066	0.999996	1.87556e-06
NC_000001.11	145164099	145216052	-	5840	gene-LINC01145	LINC01145	lncRNA	103091866	long intergenic non-protein coding RNA 1145	265.65	183.52	222.3	229.31	174.23	203.14	239.991	206.441	227.51	220.82	158.868	214.6	211.372	0.117586	0.126733	0.927822	0.3535	0.999996	1.87556e-06
NC_000001.11	145232840	145235762	+	2923	gene-LOC729086	LOC729086	pseudogene	729086	VOPP1%2C WBP1/VOPP1 family member pseudogene	3238.83	2032.2	2629.33	2685	2550.42	2189.04	2922.3	2279.83	2694.25	2589.09	2328.24	2314.09	2521.3	0.0989708	0.109635	0.902728	0.36667	0.999996	1.87556e-06
NC_000001.11	145289900	145405778	-	18450	gene-NBPF20	NBPF20	protein_coding	100288142	NBPF member 20	624.13	454.66	606.35	546.72	594.1	541.37	562.986	510.493	621.041	527.461	542.343	571.915	556.04	0.0360722	0.109927	0.328146	0.742801	0.999996	1.87556e-06
NC_000001.11	145405410	145425598	-	1079	gene-LOC105371312	LOC105371312	lncRNA	105371312		138.3	121.14	144.84	122.31	163.99	149.39	124.507	135.758	148.599	117.642	149.738	157.515	138.96	-0.0339099	0.128812	-0.263251	0.792357	0.999996	1.87556e-06
NC_000001.11	145572345	145607858	-	3827	gene-NBPF25P	NBPF25P	transcribed_pseudogene	101929780	NBPF member 25%2C pseudogene	414.88	310.26	422.7	323.43	382.44	383.04	374.422	347.809	433.499	311.462	348.78	404.886	370.143	0.0826877	0.121426	0.680974	0.495888	0.999996	1.87556e-06
NC_000001.11	145607960	145670977	+	3086	gene-GPR89A	GPR89A	protein_coding	653519	G protein-coupled receptor 89A	212.83	211.5	187	221	231.83	221.5	192.173	237.856	191.641	213.106	211.824	234.686	213.548	-0.059414	0.122719	-0.484146	0.628282	0.999996	1.87556e-06
NC_000001.11	145738868	145824095	-	9187	gene-RNF115	RNF115	protein_coding	27246	ring finger protein 115	1807	1432.68	1670.42	1762.39	1921.95	1648.33	1630.31	1607.77	1711.45	1699.06	1754.86	1742.17	1690.94	-0.0605073	0.0906566	-0.667434	0.504495	0.999996	1.87556e-06
NC_000001.11	145823183	145844402	+	6537	gene-POLR3C	POLR3C	protein_coding	10623	RNA polymerase III subunit C	1321.83	1158.54	1247.53	1236.17	1382.53	1183.67	1192.74	1300.36	1278.98	1191.85	1262.73	1251.66	1246.38	0.0211196	0.0955401	0.221055	0.825049	0.999996	1.87556e-06
NC_000001.11	145844985	145848954	+	2370	gene-NUDT17	NUDT17	protein_coding	200035	nudix hydrolase 17	86	49	60	79	65	37	77.5911	54.9762	61.4892	76.1781	59.3473	39.1144	61.4494	0.0599884	0.128815	0.465693	0.641435	0.999996	1.87556e-06
NC_000001.11	145848522	145859081	-	2902	gene-PIAS3	PIAS3	protein_coding	10401	protein inhibitor of activated STAT 3	601.11	470	741.5	597.5	572	633	542.235	527.323	760.417	576.639	522.257	669.173	599.674	0.0323942	0.126166	0.256758	0.797365	0.999996	1.87556e-06
NC_000001.11	145911348	145918924	-	2404	gene-PEX11B	PEX11B	protein_coding	8799	peroxisomal biogenesis factor 11 beta	670	456	515.17	592.25	580	539.5	604.489	511.615	527.782	570.853	529.561	570.858	552.526	-0.0174497	0.109143	-0.159879	0.872976	0.999996	1.87556e-06
NC_000001.11	145921556	145927484	-	4909	gene-RBM8A	RBM8A	protein_coding	9939	RNA binding motif protein 8A	2790.61	2041.43	2295.12	2762.57	2516.97	2259.03	2518.1	2289.93	2351.96	2664.3	2298.11	2388.09	2418.42	-0.0311879	0.099526	-0.313364	0.754004	0.999996	1.87556e-06
NC_000001.11	145933423	145958038	-	4012	gene-LIX1L	LIX1L	protein_coding	128077	limb and CNS expressed 1 like	1132.09	870.29	1132	1056.35	1143.46	1075.28	1021.31	976.108	1160.1	1018.28	1043.6	1136.43	1059.3	-0.014487	0.105787	-0.136945	0.891074	0.999996	1.87556e-06
NC_000001.11	145959037	145978848	+	1254	gene-POLR3GL	POLR3GL	protein_coding	84265	RNA polymerase III subunit GL	547	419	425	531	516	433	493.515	470.103	435.549	512.032	471.127	457.744	473.345	-0.0329842	0.108878	-0.302948	0.76193	0.999996	1.87556e-06
NC_000001.11	145992435	145996579	-	3302	gene-TXNIP	TXNIP	protein_coding	10628	thioredoxin interacting protein	15440	13308.2	16686.2	15838	17174.5	18006	13930.3	14931.1	17100.2	15272.3	15680.5	19034.9	15991.5	-0.0925004	0.112062	-0.82544	0.409122	0.999996	1.87556e-06
NC_000001.11	146064699	146144804	-	13042	gene-NBPF10	NBPF10	protein_coding	100132406	NBPF member 10	1462.15	1131.5	1470.02	1349.86	1515.84	1384.35	1319.05	1270.06	1506.49	1301.78	1384.16	1463.09	1374.1	-0.0148541	0.104704	-0.141868	0.887184	0.999996	1.87556e-06
NC_000001.11	146151908	146229032	-	5324	gene-NOTCH2NLA	NOTCH2NLA	protein_coding	388677	notch 2 N-terminal like A	1645.08	1045.98	1416.02	1293.64	1332.45	1309.9	1484.15	1173.57	1451.15	1247.78	1216.16	1384.86	1326.28	0.0727758	0.111836	0.650738	0.515216	0.999996	1.87556e-06
NC_000001.11	146297773	146301610	+	3838	gene-NUDT4P2	NUDT4P2	transcribed_pseudogene	170688	nudix hydrolase 4 pseudogene 2	554.36	440.7	516.74	551.65	588.65	550.59	499.831	494.786	529.832	532.282	537.778	582.487	529.499	-0.0931699	0.104723	-0.889676	0.37364	0.999996	1.87556e-06
NC_000001.11	146315557	146376833	-	7236	gene-SEC22B4P	SEC22B4P	transcribed_pseudogene	102724364		1076.46	915.07	1123.77	959.52	1210.68	1196.45	970.791	1026.6	1151.9	925.708	1105.69	1264.35	1074.17	-0.047463	0.117726	-0.403166	0.686826	0.999996	1.87556e-06
NC_000001.11	146938545	146996093	+	7191	gene-NBPF12	NBPF12	protein_coding	149013	NBPF member 12	1062.94	905.52	1127.62	895.77	1079.72	952.27	959.062	1016.5	1156	863.994	986.079	1006.4	998.006	0.103092	0.109631	0.940353	0.347037	0.999996	1.87556e-06
NC_000001.11	147019336	147043039	-	1076	gene-LOC728989	LOC728989	transcribed_pseudogene	728989	phosphodiesterase 4D interacting protein pseudogene	133.08	173.53	197.38	165.62	224.48	229.69	119.995	195.222	201.89	160.07	204.52	243.143	187.473	-0.117463	0.131885	-0.890646	0.373119	0.999996	1.87556e-06
NC_000001.11	147155106	147173366	-	6724	gene-PRKAB2	PRKAB2	protein_coding	5565	protein kinase AMP-activated non-catalytic subunit beta 2	458.62	478	503.75	451	581.5	509.5	414.12	536.299	516.509	434.89	531.387	539.144	495.391	-0.0269443	0.120858	-0.222941	0.823581	0.999996	1.87556e-06
NC_000001.11	147172747	147295766	+	5547	gene-CHD1L	CHD1L	protein_coding	9557	chromodomain helicase DNA binding protein 1 like	1784.85	1394.5	1528.5	1593	1795.2	1353.77	1610.47	1564.02	1565.93	1536.1	1638.9	1431.37	1557.8	0.0345792	0.0967171	0.35753	0.720695	0.999996	1.87556e-06
NC_000001.11	147177851	147179949	+	2099	gene-PDIA3P1	PDIA3P1	transcribed_pseudogene	171423	protein disulfide isomerase family A member 3 pseudogene 1	1810.17	1381.75	1356.97	1852.42	1694.42	1411.17	1633.02	1550.55	1390.68	1785.85	1546.68	1491.63	1566.4	-0.0603899	0.107894	-0.559717	0.575673	0.999996	1.87556e-06
NC_000001.11	147183963	147225798	-	8044	gene-FMO5	FMO5	protein_coding	2330	flavin containing dimethylaniline monoxygenase 5	166	162.5	182.75	153.92	185	201.67	149.769	181.758	187.542	148.499	168.912	213.543	175.004	-0.01959	0.129258	-0.151557	0.879536	0.999996	1.87556e-06
NC_000001.11	147203124	147204984	-	1861	gene-CCT8P1	CCT8P1	pseudogene	644131	chaperonin containing TCP1 subunit 8 pseudogene 1	101	115.25	103.5	99.92	116.42	126.67	91.1244	129.026	106.581	96.428	105.912	134.257	110.555	-0.0238755	0.131564	-0.181474	0.855995	0.999996	1.87556e-06
NC_000001.11	147541501	147626217	+	6369	gene-BCL9	BCL9	protein_coding	607	BCL9 transcription coactivator	251.5	188	247	251	220	208	227.36	210.929	253.131	242.034	200.868	219.886	225.701	0.042957	0.121717	0.352925	0.724144	0.999996	1.87556e-06
NC_000001.11	147626182	147670524	-	12950	gene-ACP6	ACP6	protein_coding	51205	acid phosphatase 6%2C lysophosphatidic	89	44	50.2	68.5	56.34	28	80.2977	49.3664	51.241	65.571	51.13	29.6001	54.5344	0.101478	0.124043	0.818091	0.413305	0.999996	1.87556e-06
NC_000001.11	147756199	147781127	-	5684	gene-GJA5	GJA5	protein_coding	2702	gap junction protein alpha 5	129	106	49	153.2	125	35	116.387	118.928	50.2162	147.535	114.13	37.0001	97.3659	-0.0156257	0.111697	-0.139894	0.888744	0.999996	1.87556e-06
NC_000001.11	147928374	147993592	+	2869	gene-GPR89B	GPR89B	protein_coding	51463	G protein-coupled receptor 89B	218.83	207	187.5	197.5	224.33	195.17	197.587	232.246	192.666	190.927	204.52	206.143	204.015	0.0331126	0.121407	0.27274	0.785053	0.999996	1.87556e-06
NC_000001.11	148038753	148038916	-	164	gene-RNVU1-7	RNVU1-7	snRNA	26864	RNA%2C variant U1 small nuclear 7	108.64	109.59	58.19	84.69	87.59	56.5	98.3422	123.416	59.4396	81.9638	80.3472	59.2001	83.7848	0.137811	0.129491	1.06425	0.287213	0.999996	1.87556e-06
NC_000001.11	148049302	148094777	+	2137	gene-PDE4DIPP1	PDE4DIPP1	transcribed_pseudogene	728920	phosphodiesterase 4D interacting protein pseudogene 1	418.62	489.74	602.08	493.45	657.61	630.51	378.031	549.762	616.942	475.39	600.778	667.058	547.993	-0.10219	0.130027	-0.785917	0.431916	0.999996	1.87556e-06
NC_000001.11	148102046	148152281	-	6196	gene-NBPF11	NBPF11	protein_coding	200030	NBPF member 11	786.11	657.57	821.61	713.18	766.87	737.62	709.146	738.252	842.402	687.531	700.299	780.173	742.967	0.0617278	0.109061	0.565995	0.571397	0.999996	1.87556e-06
NC_000001.11	148146066	148149788	+	1484	gene-ABHD17AP1	ABHD17AP1	pseudogene	728917	ABHD17A pseudogene 1	192.37	136.44	137.16	181.41	162.43	131.4	173.227	152.587	140.4	174.535	147.912	138.486	154.524	0.0109611	0.127287	0.0861132	0.931376	0.999996	1.87556e-06
NC_000001.11	148432959	148459920	-	2052	gene-LINC01138	LINC01138	lncRNA	388685	long intergenic non-protein coding RNA 1138	204.51	137.39	180.73	155.13	152.69	157.12	184.955	153.709	185.492	149.463	139.695	165.972	163.214	0.13528	0.125556	1.07745	0.281278	0.999996	1.87556e-06
NC_000001.11	148434856	148436969	+	1987	gene-LOC647481	LOC647481	pseudogene	647481	family with sequence similarity 91 member A1 pseudogene	51.15	65.35	53.28	64.87	72.28	59.15	46.0133	72.9276	54.3155	62.6782	65.7386	62.3715	60.6741	-0.0668464	0.131395	-0.508744	0.610931	0.999996	1.87556e-06
NC_000001.11	148442576	148459396	-	13740	gene-LOC105371224	LOC105371224	lncRNA	105371224		807.04	642.48	780.73	684.13	724.12	823.91	728.093	720.301	800.385	659.567	661.038	871.087	740.078	0.0274032	0.117987	0.232256	0.816339	0.999996	1.87556e-06
NC_000001.11	148482548	148483302	-	755	gene-PPIAL4G	PPIAL4G	protein_coding	644591	peptidylprolyl isomerase A like 4G	99.21	81.2	84.8	96.62	95.26	72.43	89.3199	90.879	87.1097	93.5351	86.7384	76.1144	87.2828	0.0333422	0.130536	0.255424	0.798395	0.999996	1.87556e-06
NC_000001.11	148531385	148595717	-	10080	gene-NBPF14	NBPF14	protein_coding	25832	NBPF member 14	1616.66	1259.46	1594.67	1556.58	1598.07	1500.29	1458.89	1412.55	1634.59	1501.38	1459.03	1585.72	1508.69	-0.0103264	0.100441	-0.10281	0.918114	0.999996	1.87556e-06
NC_000001.11	148595855	148712499	-	11668	gene-NOTCH2NLB	NOTCH2NLB	protein_coding	100996763	notch 2 N-terminal like B	2932.22	1990.64	2638.03	2379.77	2534.38	2510.23	2645.31	2233.83	2703.48	2294.99	2313.63	2653.43	2474.11	0.0493811	0.107939	0.457492	0.647318	0.999996	1.87556e-06
NC_000001.11	148748774	148752423	+	3650	gene-NUDT4B	NUDT4B	protein_coding	440672	nudix hydrolase 4B	568.78	443.04	525.74	557.32	592.48	555.59	513.364	497.03	539.056	537.104	540.517	587.772	535.807	-0.0830403	0.104906	-0.791571	0.428611	0.999996	1.87556e-06
NC_000001.11	148766340	148791969	-	6991	gene-SEC22B3P	SEC22B3P	transcribed_pseudogene	100996517	SEC22 homolog B3%2C pseudogene	960.55	817.8	1014.48	892.64	1066.51	1090.45	867.035	917.766	1039.17	861.102	974.209	1152.29	968.595	-0.0590465	0.117305	-0.503357	0.614713	0.999996	1.87556e-06
NC_000001.11	148808198	149051277	+	14382	gene-PDE4DIP	PDE4DIP	protein_coding	9659	phosphodiesterase 4D interacting protein	26596.3	29173	33542.8	30487	38209.1	34649	23995.5	32731	34375.5	29398	34886.2	36629	32002.5	-0.1025	0.12149	-0.843688	0.398844	0.999996	1.87556e-06
NC_000001.11	149054033	149082311	-	5034	gene-NBPF9	NBPF9	protein_coding	400818	NBPF member 9	833.94	704.49	975.25	749.28	882.25	940.08	752.453	789.862	999.2	722.245	805.298	993.716	843.796	0.00794938	0.123794	0.0642146	0.948799	0.999996	1.87556e-06
NC_000001.11	149197559	149201146	-	870	gene-LOC653513	LOC653513	transcribed_pseudogene	653513	phosphodiesterase 4D interacting protein-like	3695.25	3736.16	4432.75	4259.35	5093.11	4567.91	3333.71	4191.66	4543.03	4106.87	4650.09	4829.04	4275.73	-0.126323	0.115893	-1.08999	0.275716	0.999996	1.87556e-06
NC_000001.11	149338283	149363915	+	6994	gene-SEC22B2P	SEC22B2P	transcribed_pseudogene	100996716	SEC22 homolog B2%2C pseudogene	955.02	816.35	1006.2	884.4	1067.87	1085.91	861.622	915.522	1030.97	852.423	975.122	1148.06	963.953	-0.0606026	0.117541	-0.515585	0.606144	0.999996	1.87556e-06
NC_000001.11	149390621	149471833	+	8737	gene-NOTCH2NLC	NOTCH2NLC	protein_coding	100996717	notch 2 N-terminal like C	3359.09	2137.44	2954.29	2530.47	2563.62	2587.19	3030.56	2397.64	3027.32	2439.63	2341.02	2734.83	2661.83	0.129896	0.112302	1.15666	0.24741	0.999996	1.87556e-06
NC_000001.11	149475898	149556361	+	13190	gene-NBPF19	NBPF19	protein_coding	101060226	NBPF member 19	3004.57	2115.97	2996.49	2380.1	2466.43	2405.92	2711.18	2374.07	3070.36	2294.99	2251.55	2543.49	2540.94	0.156587	0.110297	1.41968	0.1557	0.999996	1.87556e-06
NC_000001.11	149583823	149584607	+	785	gene-PPIAL4C	PPIAL4C	protein_coding	653598	peptidylprolyl isomerase A like 4C	98.71	78.95	82.53	96.62	93.75	71.9	89.3199	88.6351	85.0601	93.5351	85.8254	76.1144	86.415	0.0231472	0.130616	0.177216	0.859339	0.999996	1.87556e-06
NC_000001.11	149607012	149679523	+	6670	gene-LINC00869	LINC00869	lncRNA	57234	long intergenic non-protein coding RNA 869	285.14	222.23	267.12	267.05	248.6	263.05	257.133	249.076	273.627	257.463	227.346	278.029	257.112	0.0239715	0.118704	0.201943	0.839961	0.999996	1.87556e-06
NC_000001.11	149782689	149812373	-	1067	gene-H2BC18	H2BC18	protein_coding	440689	H2B clustered histone 18	599.24	309.27	368.54	538.22	321	304.43	540.431	346.687	378.159	518.782	293.085	321.372	399.753	0.0792741	0.131879	0.601115	0.547764	0.999996	1.87556e-06
NC_000001.11	149782694	149800609	+	3091	gene-FCGR1A	FCGR1A	protein_coding	2209	Fc fragment of IgG receptor Ia	2153.14	848.06	1529.83	1581.58	887.8	1109.16	1942.48	951.425	1567.98	1525.49	810.776	1172.37	1328.42	0.157594	0.13133	1.19999	0.230145	0.999996	1.87556e-06
NC_000001.11	149813225	149813693	-	469	gene-H3C13	H3C13	protein_coding	653604	H3 clustered histone 13	89.93	30.82	30.08	63.4	32.6	24.45	81.2	34.7809	30.7446	60.7496	30.1302	25.3715	43.8295	0.0758011	0.109731	0.690792	0.489696	0.999996	1.87556e-06
NC_000001.11	149832657	149833052	+	396	gene-H4C14	H4C14	protein_coding	8370	H4 clustered histone 14	288.5	152.5	131.17	275.5	129	113	259.84	170.538	134.251	266.141	117.782	119.457	178.002	0.0571859	0.125197	0.456769	0.647837	0.999996	1.87556e-06
NC_000001.11	149840687	149841208	-	522	gene-H3C14	H3C14	protein_coding	126961	H3 clustered histone 14	404.93	139.15	95.25	415.57	145.6	70.12	365.4	155.953	97.3579	401.14	133.303	74.0001	204.526	0.00210041	0.0738758	0.0284317	0.977318	0.999996	1.87556e-06
NC_000001.11	149842218	149842750	-	533	gene-H2AC18	H2AC18	protein_coding	8337	H2A clustered histone 18	1968.64	1439.8	1581.63	1797.86	1554.42	1471.48	1776.47	1615.63	1621.27	1733.77	1418.86	1555.06	1620.18	0.0729013	0.105484	0.69111	0.489496	0.999996	1.87556e-06
NC_000001.11	149851061	149851594	+	534	gene-H2AC19	H2AC19	protein_coding	723790	H2A clustered histone 19	1971.23	1440.22	1585.68	1792.55	1557.12	1475.18	1778.28	1615.63	1625.37	1728.95	1421.6	1559.29	1621.52	0.0739475	0.10504	0.703995	0.481436	0.999996	1.87556e-06
NC_000001.11	149852608	149853125	+	518	gene-H3C15	H3C15	protein_coding	333932	H3 clustered histone 15	408.43	140.15	95.25	416.32	145.85	70.12	368.106	157.075	97.3579	401.14	133.303	74.0001	205.164	0.00285622	0.0737861	0.0387095	0.969122	0.999996	1.87556e-06
NC_000001.11	149853262	149861159	-	3239	gene-H4C15	H4C15	protein_coding	554313	H4 clustered histone 15	335.5	182.5	177.83	312.67	160.5	156	303.146	204.197	182.418	301.819	146.086	164.915	217.097	0.0707017	0.129781	0.544776	0.585908	0.999996	1.87556e-06
NC_000001.11	149884459	149886682	-	2224	gene-H2BC21	H2BC21	protein_coding	8349	H2B clustered histone 21	850.2	504.62	558.56	784.05	485.94	561.31	766.888	566.592	572.875	755.995	443.736	593.058	616.524	0.0513457	0.130473	0.393536	0.693924	0.999996	1.87556e-06
NC_000001.11	149886918	149887411	+	494	gene-H2AC20	H2AC20	protein_coding	8338	H2A clustered histone 20	1223.47	882.72	1049.44	1132.27	981.19	910.68	1103.42	990.694	1075.04	1091.56	895.688	963.059	1019.91	0.0819046	0.107496	0.76193	0.446102	0.999996	1.87556e-06
NC_000001.11	149887469	149887965	-	497	gene-H2AC21	H2AC21	protein_coding	317772	H2A clustered histone 21	434.75	230.5	260.5	393.75	220.25	213.75	392.466	258.052	266.453	379.926	200.868	226.229	287.332	0.0861904	0.131551	0.655188	0.512347	0.999996	1.87556e-06
NC_000001.11	149923317	149927803	-	1544	gene-SF3B4	SF3B4	protein_coding	10262	splicing factor 3b subunit 4	1176	990.5	1080.5	1252	1145.33	992.5	1061.01	1110.74	1106.81	1207.28	1045.43	1048.69	1096.66	-0.0084031	0.101945	-0.0824281	0.934306	0.999996	1.87556e-06
NC_000001.11	149937812	150010776	-	12743	gene-OTUD7B	OTUD7B	protein_coding	56957	OTU deubiquitinase 7B	223.33	248.43	181.5	248.33	336	182.25	201.195	278.247	186.517	239.141	306.78	192.4	234.047	-0.0819079	0.131492	-0.622909	0.533344	0.999996	1.87556e-06
NC_000001.11	150067279	150145329	+	3073	gene-VPS45	VPS45	protein_coding	11311	vacuolar protein sorting 45 homolog	977	783	856	924	878	809.5	881.471	878.497	877.246	890.994	801.646	856.287	864.357	0.0411178	0.0983415	0.418112	0.675865	0.999996	1.87556e-06
NC_000001.11	150149434	150160065	+	3214	gene-PLEKHO1	PLEKHO1	protein_coding	51177	pleckstrin homology domain containing O1	8121	6424.5	7134	7754	7908	6409.5	7326.94	7207.49	7311.07	7477.02	7220.29	6776.3	7219.85	0.0215898	0.087904	0.245607	0.805986	0.999996	1.87556e-06
NC_000001.11	150218417	150236133	-	3582	gene-ANP32E	ANP32E	protein_coding	81611	acidic nuclear phosphoprotein 32 family member E	1855.5	1167.5	1344	1709.5	1426.83	1335.83	1674.52	1310.45	1377.36	1648.92	1302.9	1412.35	1454.42	-3.82426e-05	0.116965	-0.000326958	0.999739	0.999996	1.87556e-06
NC_000001.11	150265399	150282179	-	2890	gene-APH1A	APH1A	protein_coding	51107	aph-1 homolog A%2C gamma-secretase subunit	3715	2725	3369	3584	3359.12	3016	3351.75	3057.35	3452.62	3455.98	3066.89	3188.35	3262.16	0.0186556	0.0979171	0.190525	0.848898	0.999996	1.87556e-06
NC_000001.11	150270317	150280927	+	836	gene-C1orf54	C1orf54	protein_coding	79630	chromosome 1 open reading frame 54	450	297.5	375	365	382	327.5	406	334.345	384.308	351.962	348.78	346.743	362.023	0.078619	0.113456	0.692947	0.488343	0.999996	1.87556e-06
NC_000001.11	150282554	150287093	+	2011	gene-CIART	CIART	protein_coding	148523	circadian associated repressor of transcription	94	49	72	78	59	45	84.8088	54.9762	73.7871	75.2138	53.8691	47.5715	65.0378	0.117257	0.130332	0.899674	0.368294	0.999996	1.87556e-06
NC_000001.11	150293842	150308979	+	1540	gene-MRPS21	MRPS21	protein_coding	54460	mitochondrial ribosomal protein S21	860.17	585.33	771.5	811	770	677.96	775.911	656.349	791.161	782.031	703.038	716.744	737.539	0.0115734	0.109433	0.105758	0.915774	0.999996	1.87556e-06
NC_000001.11	150321468	150353233	+	6319	gene-PRPF3	PRPF3	protein_coding	9129	pre-mRNA processing factor 3	2536.1	2356.1	2444.59	2426.12	2723.64	2402.42	2288.03	2643.35	2505.69	2339.34	2487.11	2539.26	2467.13	0.0113972	0.097856	0.11647	0.90728	0.999996	1.87556e-06
NC_000001.11	150364111	150476566	+	8222	gene-RPRD2	RPRD2	protein_coding	23248	regulation of nuclear pre-mRNA domain containing 2	1984	1316	1373	1662	1637.53	1445.25	1790.01	1476.5	1407.08	1602.63	1495.55	1527.57	1549.89	0.0119751	0.109376	0.109485	0.912817	0.999996	1.87556e-06
NC_000001.11	150487411	150507609	+	2742	gene-TARS2	TARS2	protein_coding	80222	threonyl-tRNA synthetase 2%2C mitochondrial	647.87	442	537.33	607.61	572.67	444	584.64	495.908	550.329	586.282	523.17	469.372	534.95	0.0351921	0.114888	0.306315	0.759364	0.999996	1.87556e-06
NC_000001.11	150508109	150513789	+	2133	gene-ECM1	ECM1	protein_coding	1893	extracellular matrix protein 1	2649	2241	2282	2507	2540	2228	2389.99	2514.32	2338.64	2417.45	2319.11	2355.32	2389.14	0.0262588	0.0895927	0.293091	0.769453	0.999996	1.87556e-06
NC_000001.11	150548564	150556700	-	840	gene-ADAMTSL4-AS2	ADAMTSL4-AS2	lncRNA	100289061		146	85	89	145	124	103	131.724	95.3669	91.209	139.821	113.216	108.886	113.371	-0.0975156	0.131535	-0.741363	0.458473	0.999996	1.87556e-06
NC_000001.11	150549378	150560937	+	5440	gene-ADAMTSL4	ADAMTSL4	protein_coding	54507	ADAMTS like 4	1160	977	1134	1132.38	960	907	1046.58	1096.16	1162.15	1091.56	876.515	958.83	1038.63	0.137128	0.108752	1.26093	0.207335	0.999996	1.87556e-06
NC_000001.11	150560895	150574552	-	1036	gene-ADAMTSL4-AS1	ADAMTSL4-AS1	lncRNA	574406	ADAMTSL4 antisense RNA 1	212.2	163	199.54	183	224	253.54	191.271	182.88	204.964	176.463	204.52	268.515	204.769	-0.0997438	0.128622	-0.775482	0.438055	0.999996	1.87556e-06
NC_000001.11	150566562	150566860	-	299	gene-RN7SL473P	RN7SL473P	pseudogene	106479396	RNA%2C 7SL%2C cytoplasmic 473%2C pseudogene	334.31	230.55	376.87	287.48	297.15	317.23	301.342	259.174	386.357	276.748	271.172	335.115	304.985	0.0641034	0.127547	0.502588	0.615254	0.999996	1.87556e-06
NC_000001.11	150574551	150579738	-	4085	gene-MCL1	MCL1	protein_coding	4170	MCL1 apoptosis regulator%2C BCL2 family member	22195.3	25506.7	27767.4	27797.2	34229.8	32992.2	20024.8	28617.9	28456.2	26804.1	31253.2	34877.3	28338.9	-0.182247	0.12342	-1.47664	0.139772	0.999996	1.87556e-06
NC_000001.11	150621246	150629622	-	5028	gene-ENSA	ENSA	protein_coding	2029	endosulfine alpha	3234.62	2457.5	2953.75	3098.25	3031.5	2649.43	2918.69	2757.79	3027.32	2987.34	2768.33	2800.38	2876.64	0.0212324	0.0926242	0.229232	0.818689	0.999996	1.87556e-06
NC_000001.11	150646230	150697154	-	4163	gene-GOLPH3L	GOLPH3L	protein_coding	55204	golgi phosphoprotein 3 like	530	390	448	508	508	523	478.178	437.566	459.12	489.854	463.822	552.887	480.238	-0.100683	0.110666	-0.909789	0.362934	0.999996	1.87556e-06
NC_000001.11	150698060	150720910	-	2144	gene-HORMAD1	HORMAD1	protein_coding	84072	HORMA domain containing 1	82	70.5	69	62	81.5	64	73.9822	78.5374	70.7126	59.7853	74.869	67.6573	70.924	0.0737975	0.131703	0.560332	0.575253	0.999996	1.87556e-06
NC_000001.11	150730188	150765778	-	3936	gene-CTSS	CTSS	protein_coding	1520	cathepsin S	68074.2	51322.2	55697.2	65054.8	64357.8	58399.4	61417.8	57581.4	57079.4	62731.2	58761.2	61736.2	59884.5	-0.0502875	0.0869636	-0.578259	0.563089	0.999996	1.87556e-06
NC_000001.11	150796208	150808260	-	1629	gene-CTSK	CTSK	protein_coding	1513	cathepsin K	1667	1365.75	1049.5	1588.5	1681	1055	1504	1532.6	1076.06	1531.28	1534.81	1115.29	1382.34	-0.0154294	0.126766	-0.121715	0.903125	0.999996	1.87556e-06
NC_000001.11	150809713	150876737	-	4995	gene-ARNT	ARNT	protein_coding	405	aryl hydrocarbon receptor nuclear translocator	3470.5	2659	3260	3228.25	3518	3243.33	3130.71	2983.3	3340.91	3112.69	3212.06	3428.32	3201.33	-0.0377686	0.0951228	-0.397051	0.69133	0.999996	1.87556e-06
NC_000001.11	150926263	150964737	+	4748	gene-SETDB1	SETDB1	protein_coding	9869	SET domain bifurcated histone lysine methyltransferase 1	1870	1373	1550	1713	1607.5	1509	1687.15	1540.46	1588.47	1651.81	1468.16	1595.23	1588.55	0.0258827	0.0978935	0.264396	0.791475	0.999996	1.87556e-06
NC_000001.11	150965173	150975003	-	2787	gene-CERS2	CERS2	protein_coding	29956	ceramide synthase 2	3573	3262	3690	3574.25	3706.5	3352.5	3223.64	3659.85	3781.59	3446.34	3383.71	3543.55	3506.44	0.0333105	0.0975797	0.341367	0.732827	0.999996	1.87556e-06
NC_000001.11	150996536	151008393	-	4952	gene-MINDY1	MINDY1	protein_coding	55793	MINDY lysine 48 deubiquitinase 1	436	389.25	212	404.75	370.5	237.5	393.369	436.444	217.262	390.533	337.823	251.6	337.839	0.044492	0.131639	0.337986	0.735374	0.999996	1.87556e-06
NC_000001.11	151008405	151035713	+	3069	gene-PRUNE1	PRUNE1	protein_coding	58497	prune exopolyphosphatase 1	418	312	439.5	415	460.25	466.5	377.129	350.053	450.921	400.176	419.997	492.629	415.151	-0.109147	0.120462	-0.906071	0.364898	0.999996	1.87556e-06
NC_000001.11	151050971	151059649	-	3183	gene-CDC42SE1	CDC42SE1	protein_coding	56882	CDC42 small effector 1	10895	10179	12180	11014.8	12536	12061	9829.71	11420.5	12482.3	10621.5	11445.8	12750.2	11425	-0.0353413	0.11043	-0.320034	0.748943	0.999996	1.87556e-06
NC_000001.11	151060397	151069544	+	2483	gene-MLLT11	MLLT11	protein_coding	10962	MLLT11 transcription factor 7 cofactor	124.14	101	67	156	131	98	111.875	113.318	68.663	150.428	119.608	103.6	111.249	-0.165548	0.131748	-1.25655	0.208916	0.999996	1.87556e-06
NC_000001.11	151070180	151125542	+	9587	gene-GABPB2	GABPB2	protein_coding	126626	GA binding protein transcription factor subunit beta 2	461.05	410.14	495.21	463.08	463.52	461.95	415.924	460.005	507.286	446.461	423.649	488.401	456.954	0.0194785	0.114006	0.170855	0.864337	0.999996	1.87556e-06
NC_000001.11	151148496	151165902	-	2939	gene-LYSMD1	LYSMD1	protein_coding	388695	LysM domain containing 1	43	40	56	64	46	60.07	38.7955	44.8785	57.3899	61.7139	41.9997	63.4287	51.3677	-0.0976383	0.129261	-0.75536	0.450033	0.999996	1.87556e-06
NC_000001.11	151156649	151170296	+	1927	gene-TNFAIP8L2-SCNM1	TNFAIP8L2-SCNM1	protein_coding	100534012	TNFAIP8L2-SCNM1 readthrough	428.33	403.25	399.67	416.75	482	378.5	386.151	452.151	409.928	402.105	440.083	399.601	415.003	0.00434594	0.111612	0.0389381	0.96894	0.999996	1.87556e-06
NC_000001.11	151156649	151159749	+	1158	gene-TNFAIP8L2	TNFAIP8L2	protein_coding	79626	TNF alpha induced protein 8 like 2	915.08	689	883.92	801	823.25	761.92	825.533	773.033	905.941	772.388	751.429	805.544	805.645	0.0848655	0.104051	0.815611	0.414723	0.999996	1.87556e-06
NC_000001.11	151166144	151170296	+	1962	gene-SCNM1	SCNM1	protein_coding	79005	sodium channel modifier 1	373.33	353.25	312.92	373.25	409.5	331.75	336.529	396.053	320.769	359.676	374.345	350.972	356.391	-0.0329765	0.115326	-0.285942	0.774923	0.999996	1.87556e-06
NC_000001.11	151176304	151190210	-	1557	gene-VPS72	VPS72	protein_coding	6944	vacuolar protein sorting 72 homolog	1064	764	974.75	980	1029.25	758	959.964	857.18	999.2	944.994	939.514	801.316	917.028	0.0534181	0.109097	0.489637	0.624391	0.999996	1.87556e-06
NC_000001.11	151197954	151249536	+	4715	gene-PIP5K1A	PIP5K1A	protein_coding	8394	phosphatidylinositol-4-phosphate 5-kinase type 1 alpha	2056.33	1934.33	2240.5	2103.25	2478.83	2349.67	1854.97	2169.88	2295.6	2027.88	2263.42	2484.29	2182.67	-0.0770631	0.111479	-0.691281	0.489389	0.999996	1.87556e-06
NC_000001.11	151254734	151267479	+	1328	gene-PSMD4	PSMD4	protein_coding	5710	proteasome 26S subunit%2C non-ATPase 4	4426.58	3458.83	4044.25	4059	4221	3562.17	3994.14	3880.87	4144.37	3914.01	3853.93	3765.55	3925.48	0.0521693	0.0868867	0.600429	0.54822	0.999996	1.87556e-06
NC_000001.11	151281522	151292176	+	6541	gene-ZNF687	ZNF687	protein_coding	57592	zinc finger protein 687	1286.95	1019	1202	1195.77	1301	1169.83	1161.16	1143.28	1231.83	1153.28	1187.86	1236.86	1185.71	-0.0141226	0.0955043	-0.147874	0.882442	0.999996	1.87556e-06
NC_000001.11	151291797	151327715	-	4417	gene-PI4KB	PI4KB	protein_coding	5298	phosphatidylinositol 4-kinase beta	2527	2236	2581	2318.75	2721	2297	2279.91	2508.71	2645.06	2236.16	2484.37	2428.26	2430.41	0.0464254	0.0998631	0.46489	0.64201	0.999996	1.87556e-06
NC_000001.11	151300665	151300963	-	299	gene-RN7SL444P	RN7SL444P	pseudogene	106479384	RNA%2C 7SL%2C cytoplasmic 444%2C pseudogene	66.3	99.37	119.93	57.72	126.08	131.39	59.5466	111.074	122.978	55.9282	115.043	138.486	100.509	-0.0247508	0.122973	-0.20127	0.840488	0.999996	1.87556e-06
NC_000001.11	151340640	151347319	-	4037	gene-RFX5	RFX5	protein_coding	5993	regulatory factor X5	2138.5	1583	2038	1906	1689	1715	1928.95	1776.07	2088.58	1837.92	1542.12	1813	1831.11	0.124987	0.107453	1.16317	0.244761	0.999996	1.87556e-06
NC_000001.11	151399573	151401937	+	918	gene-PSMB4	PSMB4	protein_coding	5692	proteasome 20S subunit beta 4	2241	1835	2037	2169	2341	2125	2021.88	2058.8	2087.56	2091.52	2137.42	2246.43	2107.27	-0.060669	0.0898157	-0.675483	0.499369	0.999996	1.87556e-06
NC_000001.11	151402724	151459494	-	20214	gene-POGZ	POGZ	protein_coding	23126	pogo transposable element derived with ZNF domain	2803.12	2308.74	2882.13	2546.85	2884.21	2884.77	2528.93	2590.61	2953.53	2456.02	2633.2	3049.86	2702.03	-0.00907273	0.109266	-0.0830333	0.933825	0.999996	1.87556e-06
NC_000001.11	151540294	151583583	+	3655	gene-TUFT1	TUFT1	protein_coding	7286	tuftelin 1	123	82.33	133	99.17	113	119.5	110.973	92.001	136.301	95.4637	103.173	126.857	110.795	0.0338362	0.131549	0.257214	0.797014	0.999996	1.87556e-06
NC_000001.11	151612027	151699080	+	7464	gene-SNX27	SNX27	protein_coding	81609	sorting nexin 27	3574.31	2744.83	3273.95	3266.56	3340.16	3168.28	3224.54	3079.79	3355.26	3150.3	3049.54	3349.03	3201.41	0.0144065	0.0926584	0.15548	0.876443	0.999996	1.87556e-06
NC_000001.11	151759647	151763496	-	1407	gene-MRPL9	MRPL9	protein_coding	65005	mitochondrial ribosomal protein L9	572	398	495	562	527.5	433.5	516.071	446.541	507.286	541.925	482.083	458.801	492.118	-0.00914326	0.112429	-0.081325	0.935183	0.999996	1.87556e-06
NC_000001.11	151769433	151790534	-	4390	gene-TDRKH	TDRKH	protein_coding	11022	tudor and KH domain containing	249.7	129.12	162.83	158.12	131	178.79	225.555	144.733	167.046	152.356	119.608	189.229	166.421	0.115617	0.131841	0.876944	0.380517	0.999996	1.87556e-06
NC_000001.11	151870866	151909511	-	4884	gene-THEM4	THEM4	protein_coding	117145	thioesterase superfamily member 4	255.18	202.53	152.82	284.65	257.42	155.92	230.067	227.759	156.798	274.82	234.65	164.915	214.835	-0.0704281	0.131757	-0.534532	0.592974	0.999996	1.87556e-06
NC_000001.11	151982915	151993859	-	671	gene-S100A10	S100A10	protein_coding	6281	S100 calcium binding protein A10	7082.5	7011.75	9187.75	7185.5	8479.5	9653	6389.53	7867.21	9416.05	6929.31	7742.55	10204.6	8091.54	-0.0452812	0.127143	-0.356143	0.721733	0.999996	1.87556e-06
NC_000001.11	152032506	152037004	-	563	gene-S100A11	S100A11	protein_coding	6282	S100 calcium binding protein A11	18680	14842.9	15566.7	16710.8	18037	16921	16853.5	16653.3	15953.4	16114.1	16468.4	17887.9	16655.1	-0.0252413	0.0897873	-0.281123	0.778616	0.999996	1.87556e-06
NC_000001.11	152106317	152115454	-	6995	gene-TCHH	TCHH	protein_coding	7062	trichohyalin	84	159	126.07	83	230	187	75.7866	178.392	129.127	80.0352	209.998	197.686	145.171	-0.106204	0.121323	-0.87538	0.381367	0.999996	1.87556e-06
NC_000001.11	153357854	153361023	+	573	gene-S100A9	S100A9	protein_coding	6280	S100 calcium binding protein A9	47106.9	37026.2	55614.2	54699.2	54725.2	49452.8	42501	41541.8	56994.4	52745.1	49965.9	52279	49337.9	-0.100843	0.115559	-0.872646	0.382856	0.999996	1.87556e-06
NC_000001.11	153373711	153375621	-	485	gene-S100A12	S100A12	protein_coding	6283	S100 calcium binding protein A12	173	175	221	226	261	251	156.084	196.344	226.485	217.927	238.302	265.343	216.748	-0.19995	0.12757	-1.56738	0.117027	0.999996	1.87556e-06
NC_000001.11	153390032	153422583	-	726	gene-S100A8	S100A8	protein_coding	6279	S100 calcium binding protein A8	2986	2348	3662	3789	3637	4113	2694.03	2634.37	3752.89	3653.66	3320.71	4348.04	3400.62	-0.212207	0.124292	-1.70733	0.0877617	0.999996	1.87556e-06
NC_000001.11	153534599	153536049	-	507	gene-S100A6	S100A6	protein_coding	6277	S100 calcium binding protein A6	12071	11679.8	14553.5	11131.2	14218	13793	10890.7	13104.5	14915.2	10733.4	12981.5	14581.2	12867.8	0.0159954	0.121207	0.131968	0.89501	0.999996	1.87556e-06
NC_000001.11	153543621	153545806	-	562	gene-S100A4	S100A4	protein_coding	6275	S100 calcium binding protein A4	3114	2848	3548.75	2993.75	3272	3256.5	2809.52	3195.35	3637.09	2887.05	2987.45	3442.06	3159.75	0.0375727	0.112812	0.333057	0.739091	0.999996	1.87556e-06
NC_000001.11	153547329	153549258	-	742	gene-S100A3	S100A3	protein_coding	6274	S100 calcium binding protein A3	133	66	131	110	94	115	119.995	74.0496	134.251	106.071	85.8254	121.572	106.961	0.0331867	0.131504	0.252363	0.80076	0.999996	1.87556e-06
NC_000001.11	153606883	153613137	-	1658	gene-S100A16	S100A16	protein_coding	140576	S100 calcium binding protein A16	67	54	24	58	61	21	60.4489	60.586	24.5957	55.9282	55.6952	22.2	46.5757	0.0284892	0.112716	0.252751	0.80046	0.999996	1.87556e-06
NC_000001.11	153618799	153634361	-	2034	gene-S100A13	S100A13	protein_coding	6284	S100 calcium binding protein A13	112	86	77	91	107	75	101.049	96.4889	78.9112	87.7494	97.6949	79.2859	90.1965	0.0339781	0.13116	0.259058	0.795591	0.999996	1.87556e-06
NC_000001.11	153633982	153646306	+	2166	gene-CHTOP	CHTOP	protein_coding	26097	chromatin target of PRMT1	1374.5	1135.25	1281	1333	1351	1087	1239.65	1273.43	1312.79	1285.38	1233.51	1149.12	1248.98	0.0507104	0.0968546	0.523573	0.600576	0.999996	1.87556e-06
NC_000001.11	153658654	153661852	+	1052	gene-SNAPIN	SNAPIN	protein_coding	23557	SNAP associated protein	778	637	772	728	761	667	701.928	714.691	791.161	701.996	694.82	705.116	718.285	0.0578824	0.101793	0.568625	0.56961	0.999996	1.87556e-06
NC_000001.11	153661788	153671028	-	1906	gene-ILF2	ILF2	protein_coding	3608	interleukin enhancer binding factor 2	2604.5	2100.17	2298.75	2537	2516.83	2122.33	2349.39	2356.12	2356.06	2446.38	2298.11	2243.26	2341.55	0.0130483	0.0900661	0.144875	0.884809	0.999996	1.87556e-06
NC_000001.11	153678649	153693992	+	4268	gene-NPR1	NPR1	protein_coding	4881	natriuretic peptide receptor 1	91	88	34	62	113	21	82.1022	98.7328	34.8439	59.7853	103.173	22.2	66.8062	0.0431558	0.105494	0.409085	0.682477	0.999996	1.87556e-06
NC_000001.11	153728050	153774808	+	5252	gene-INTS3	INTS3	protein_coding	65123	integrator complex subunit 3	1212	1045.93	1242.5	1065	1250	1146	1093.49	1173.57	1272.83	1026.96	1141.3	1211.49	1153.27	0.053042	0.106509	0.498005	0.61848	0.999996	1.87556e-06
NC_000001.11	153775407	153780160	+	2301	gene-SLC27A3	SLC27A3	protein_coding	11000	solute carrier family 27 member 3	428	372.07	212	361	384	200	386.151	417.37	217.262	348.105	350.606	211.429	321.82	0.0745931	0.131316	0.568043	0.570006	0.999996	1.87556e-06
NC_000001.11	153804725	153923953	-	8224	gene-GATAD2B	GATAD2B	protein_coding	57459	GATA zinc finger domain containing 2B	2118.1	1552	1866.25	1832	1832	1933.42	1910.91	1741.29	1912.31	1766.56	1672.68	2043.46	1841.2	0.0174927	0.105646	0.165579	0.868488	0.999996	1.87556e-06
NC_000001.11	153851622	153853451	-	1830	gene-LOC645965	LOC645965	pseudogene	645965	adipose differentiation-related protein pseudogene	97.5	104	114	115	129.5	97.17	88.4177	116.684	116.83	110.892	118.695	102.543	109.01	-0.0288183	0.1303	-0.221168	0.824961	0.999996	1.87556e-06
NC_000001.11	153929501	153946718	-	5854	gene-DENND4B	DENND4B	protein_coding	9909	DENN domain containing 4B	3922.95	2977.35	3451.58	3441.83	3472.86	3087.39	3539.42	3340.09	3537.68	3319.05	3170.97	3263.41	3361.77	0.08306	0.0877968	0.946048	0.344124	0.999996	1.87556e-06
NC_000001.11	153947675	153958643	-	2938	gene-CRTC2	CRTC2	protein_coding	200186	CREB regulated transcription coactivator 2	1683	1608.5	1962.25	1713.75	1911.75	1866.31	1518.44	1804.12	2010.7	1652.78	1745.72	1972.63	1784.06	-0.00770746	0.114983	-0.0670312	0.946557	0.999996	1.87556e-06
NC_000001.11	153959099	153968184	-	3092	gene-SLC39A1	SLC39A1	protein_coding	27173	solute carrier family 39 member 1	7337	5917.25	7649.5	7591.5	7348.75	6588.25	6619.6	6638.66	7839.88	7320.81	6709.9	6964.47	7015.55	0.0057885	0.101271	0.0571586	0.954419	0.999996	1.87556e-06
NC_000001.11	153967487	153974364	+	2293	gene-CREB3L4	CREB3L4	protein_coding	148327	cAMP responsive element binding protein 3 like 4	61	43	68	69	55	53	55.0355	48.2444	69.6878	66.5353	50.217	56.0287	57.6248	0.00153317	0.131166	0.0116888	0.990674	0.999996	1.87556e-06
NC_000001.11	153974269	153977674	-	1273	gene-JTB	JTB	protein_coding	10899	jumping translocation breakpoint	1288	1276	1385	1349	1515.42	1398	1162.06	1431.63	1419.38	1300.81	1383.25	1477.89	1362.5	-0.0412217	0.109607	-0.376085	0.706854	0.999996	1.87556e-06
NC_000001.11	153981605	153990644	-	1706	gene-RAB13	RAB13	protein_coding	5872	RAB13%2C member RAS oncogene family	5073.17	3921.83	4562.33	5183.67	4760.25	3809	4576.97	4400.34	4675.23	4998.83	4346.05	4026.66	4504.01	0.0242893	0.103373	0.234968	0.814234	0.999996	1.87556e-06
NC_000001.11	153990755	153992155	+	591	gene-RPS27	RPS27	protein_coding	6232	ribosomal protein S27	4680.3	3166.36	4353.83	4553.72	4550.26	3787.74	4222.4	3552.14	4462.07	4391.33	4154.31	4004.46	4131.12	-0.0289926	0.106082	-0.273303	0.78462	0.999996	1.87556e-06
NC_000001.11	154155304	154192100	-	11528	gene-TPM3	TPM3	protein_coding	7170	tropomyosin 3	21045.7	18777.9	20794.2	19916.2	23264.7	19786.7	18988.2	21068.2	21310.1	19204.6	21241.8	20917.7	20455.1	2.24217e-05	0.0948527	0.000236385	0.999811	0.999996	1.87556e-06
NC_000001.11	154206720	154220797	-	2744	gene-C1orf43	C1orf43	protein_coding	25912	chromosome 1 open reading frame 43	5016.81	4331	4537.03	4771.75	5562.5	4576	4526.45	4859.22	4649.61	4601.54	5078.31	4837.49	4758.77	-0.0421068	0.0909854	-0.462787	0.643517	0.999996	1.87556e-06
NC_000001.11	154220172	154271510	+	5464	gene-UBAP2L	UBAP2L	protein_coding	9898	ubiquitin associated protein 2 like	4500	3212.33	3676	4148.33	3987.5	3458	4060	3603.75	3767.24	3999.83	3641.19	3655.61	3787.93	0.014519	0.0959686	0.151289	0.879748	0.999996	1.87556e-06
NC_000001.11	154272629	154275875	+	1109	gene-HAX1	HAX1	protein_coding	10456	HCLS1 associated protein X-1	1491.5	1170.83	1236	1324.5	1577	1186	1346.11	1313.82	1266.68	1276.71	1439.86	1253.77	1316.16	-0.013376	0.0999723	-0.133797	0.893563	0.999996	1.87556e-06
NC_000001.11	154325525	154351304	+	6690	gene-ATP8B2	ATP8B2	protein_coding	57198	ATPase phospholipid transporting 8B2	239	207	206.6	217	179	206	215.631	232.246	212.138	209.249	163.433	217.772	208.412	0.107393	0.124587	0.861986	0.388695	0.999996	1.87556e-06
NC_000001.11	154378126	154379164	-	1039	gene-RPSAP17	RPSAP17	pseudogene	100270873	ribosomal protein SA pseudogene 17	57.61	56.94	48.55	61.36	59.78	41.69	52.3289	63.9519	50.2162	58.8211	54.7822	44.4001	54.0834	0.0317179	0.131308	0.241554	0.809126	0.999996	1.87556e-06
NC_000001.11	154402321	154406564	-	1763	gene-IL6R-AS1	IL6R-AS1	lncRNA	101928101	IL6R antisense RNA 1	230.97	250.33	67	216.75	372.1	104.5	208.413	280.491	68.663	209.249	339.649	109.943	202.735	-0.0298598	0.086884	-0.343675	0.731091	0.999996	1.87556e-06
NC_000001.11	154405343	154469450	+	6655	gene-IL6R	IL6R	protein_coding	3570	interleukin 6 receptor	3489.92	3108.84	2489.08	3303.73	3525.92	2467.2	3148.75	3488.18	2550.78	3185.98	3219.37	2607.98	3033.51	0.0196967	0.118708	0.165926	0.868215	0.999996	1.87556e-06
NC_000001.11	154548577	154558662	-	3239	gene-UBE2Q1	UBE2Q1	protein_coding	55585	ubiquitin conjugating enzyme E2 Q1	2098.12	1798	1565	2249	2315	2052	1892.86	2017.29	1603.84	2168.66	2113.68	2169.26	1994.27	-0.181265	0.105549	-1.71735	0.0859161	0.999996	1.87556e-06
NC_000001.11	154582057	154627997	-	7134	gene-ADAR	ADAR	protein_coding	103	adenosine deaminase RNA specific	19995	18065.7	16213.5	16293.6	19456.2	17610.6	18039.9	20269.4	16616.4	15712	17764	18617.4	17836.5	0.060704	0.106509	0.569943	0.568716	0.999996	1.87556e-06
NC_000001.11	154924740	154942658	-	1281	gene-PMVK	PMVK	protein_coding	10654	phosphomevalonate kinase	357	164	221	291	185	139.5	322.093	184.002	226.485	280.605	168.912	148	221.683	0.128693	0.130795	0.98393	0.32515	0.999996	1.87556e-06
NC_000001.11	154944080	154956099	-	3207	gene-PBXIP1	PBXIP1	protein_coding	57326	PBX homeobox interacting protein 1	1022	770	961.75	1089	1001	714.5	922.071	863.912	985.877	1050.1	913.949	754.801	915.118	0.0199611	0.117948	0.169237	0.86561	0.999996	1.87556e-06
NC_000001.11	154957026	154961782	-	3180	gene-PYGO2	PYGO2	protein_coding	90780	pygopus family PHD finger 2	365	225	328	342	355	322	329.311	252.442	336.141	329.784	324.128	340.401	318.701	-0.07943	0.120698	-0.65809	0.510481	0.999996	1.87556e-06
NC_000001.11	154962298	154974492	-	4114	gene-SHC1	SHC1	protein_coding	6464	SHC adaptor protein 1	1637	1351.5	1502	1549	1672.5	1378.83	1476.94	1516.89	1539.28	1493.67	1526.6	1457.8	1501.86	0.0149811	0.0907695	0.165046	0.868908	0.999996	1.87556e-06
NC_000001.11	154974642	154979251	+	926	gene-CKS1B	CKS1B	protein_coding	1163	CDC28 protein kinase regulatory subunit 1B	99.82	44.53	52.23	88.93	35.82	39.25	90.2222	50.4884	53.2907	85.8209	32.8693	41.2286	58.9867	0.0788025	0.118284	0.666216	0.505273	0.999996	1.87556e-06
NC_000001.11	154983344	154993111	+	3106	gene-FLAD1	FLAD1	protein_coding	80308	flavin adenine dinucleotide synthetase 1	429	332	364	365	417	294	387.053	372.492	373.035	351.962	380.736	310.801	362.68	0.0882345	0.113891	0.77473	0.438499	0.999996	1.87556e-06
NC_000001.11	155002628	155018523	+	5109	gene-ZBTB7B	ZBTB7B	protein_coding	51043	zinc finger and BTB domain containing 7B	2636.5	1798.5	2453	2289.5	2037	1804	2378.26	2017.29	2513.88	2208.2	1859.85	1907.09	2147.43	0.161474	0.111065	1.45387	0.145982	0.999996	1.87556e-06
NC_000001.11	155051316	155062775	+	3379	gene-ADAM15	ADAM15	protein_coding	8751	ADAM metallopeptidase domain 15	699.5	468	463	666	544	363	631.555	525.079	474.492	642.21	496.692	383.744	525.629	0.0586389	0.129708	0.452085	0.651208	0.999996	1.87556e-06
NC_000001.11	155063740	155069553	+	1254	gene-EFNA4	EFNA4	protein_coding	1945	ephrin A4	69	70	66	92	58	45	62.2533	78.5374	67.6381	88.7137	52.9561	47.5715	66.2784	0.0549184	0.12951	0.424046	0.671532	0.999996	1.87556e-06
NC_000001.11	155135375	155138858	+	1687	gene-SLC50A1	SLC50A1	protein_coding	55974	solute carrier family 50 member 1	832.98	513.49	655.1	755.94	640.71	565.85	751.551	575.567	671.257	728.995	585.256	598.344	651.828	0.0456828	0.119594	0.381984	0.702473	0.999996	1.87556e-06
NC_000001.11	155139891	155140573	-	600	gene-DPM3	DPM3	protein_coding	54344	dolichyl-phosphate mannosyltransferase subunit 3%2C regulatory	143	136	164	180	147	116	129.018	152.587	168.071	173.57	134.216	122.629	146.682	0.0350398	0.130241	0.269037	0.787901	0.999996	1.87556e-06
NC_000001.11	155169408	155173304	-	523	gene-KRTCAP2	KRTCAP2	protein_coding	200185	keratinocyte associated protein 2	512	374.5	371.5	518.25	412	416	461.938	419.614	381.233	499.497	376.171	439.772	429.704	-0.040711	0.120474	-0.337923	0.735421	0.999996	1.87556e-06
NC_000001.11	155185824	155192915	-	4076	gene-MUC1	MUC1	protein_coding	4582	mucin 1%2C cell surface associated	169.86	111	194	167.5	130.92	189.71	153.378	124.538	198.815	161.999	119.608	200.857	159.866	-0.00698116	0.131868	-0.0529405	0.957779	0.999996	1.87556e-06
NC_000001.11	155195588	155209180	-	5645	gene-THBS3	THBS3	protein_coding	7059	thrombospondin 3	636	407	467.75	515	463	376	573.813	456.639	479.616	496.604	422.736	397.486	471.149	0.141168	0.119518	1.18114	0.237546	0.999996	1.87556e-06
NC_000001.11	155208699	155213839	+	1648	gene-MTX1	MTX1	protein_coding	4580	metaxin 1	509	396.5	459.5	543	456.5	340	459.231	444.298	471.417	523.604	416.344	359.429	445.721	0.055555	0.122475	0.453603	0.650114	0.999996	1.87556e-06
NC_000001.11	155213825	155227534	-	2036	gene-GBAP1	GBAP1	transcribed_pseudogene	2630	glucosylceramidase beta pseudogene 1	1216.29	1146.75	1046.83	1242	1425.83	997.75	1097.1	1286.89	1072.99	1197.64	1301.99	1055.03	1168.61	-0.0313041	0.112239	-0.278907	0.780317	0.999996	1.87556e-06
NC_000001.11	155234452	155244627	-	2413	gene-GBA	GBA	protein_coding	2629	glucosylceramidase beta	4619.21	4207.25	3916.67	4326.5	5397.58	3907.75	4167.36	4720.1	4014.22	4171.47	4928.57	4131.32	4355.51	-0.0289933	0.107081	-0.270761	0.786575	0.999996	1.87556e-06
NC_000001.11	155247205	155255892	-	3602	gene-FAM189B	FAM189B	protein_coding	10712	family with sequence similarity 189 member B	270	194	212	242	203	177	243.6	217.661	217.262	233.356	185.346	187.115	214.057	0.111036	0.123527	0.898885	0.368714	0.999996	1.87556e-06
NC_000001.11	155255981	155262360	-	1545	gene-SCAMP3	SCAMP3	protein_coding	10067	secretory carrier membrane protein 3	1481	1228	1133	1390	1391	1036	1336.19	1377.77	1161.12	1340.35	1270.03	1095.2	1263.44	0.0495399	0.110637	0.447769	0.65432	0.999996	1.87556e-06
NC_000001.11	155262868	155273504	-	2154	gene-CLK2	CLK2	protein_coding	1196	CDC like kinase 2	1209.5	915.5	974	1039.5	987.75	887.5	1091.69	1027.72	998.175	1002.85	902.08	938.744	993.543	0.110041	0.0997873	1.10276	0.270133	0.999996	1.87556e-06
NC_000001.11	155277427	155289848	+	5714	gene-HCN3	HCN3	protein_coding	57657	hyperpolarization activated cyclic nucleotide gated potassium channel 3	45	43	68	43	47	49	40.6	48.2444	69.6878	41.464	42.9127	51.8001	49.1182	0.0854831	0.128711	0.66415	0.506594	0.999996	1.87556e-06
NC_000001.11	155308748	155320666	+	1752	gene-FDPS	FDPS	protein_coding	2224	farnesyl diphosphate synthase	2371.53	1251.03	1594.21	2018.55	1577.15	1251.2	2140.07	1403.58	1633.56	1946.88	1439.86	1322.49	1647.74	0.0830734	0.128865	0.644655	0.519151	0.999996	1.87556e-06
NC_000001.11	155316854	155324176	-	3335	gene-RUSC1-AS1	RUSC1-AS1	lncRNA	284618	RUSC1 antisense RNA 1	124	108	150.5	96.25	128.83	112	111.875	121.172	153.723	92.5708	117.782	118.4	119.254	0.13121	0.130886	1.00247	0.316114	0.999996	1.87556e-06
NC_000001.11	155320894	155331118	+	5209	gene-RUSC1	RUSC1	protein_coding	23623	RUN and SH3 domain containing 1	365	334	402.12	313	411	292	329.311	374.736	411.978	301.819	375.258	308.686	350.298	0.12378	0.121078	1.02232	0.30663	0.999996	1.87556e-06
NC_000001.11	155335263	155563160	-	12465	gene-ASH1L	ASH1L	protein_coding	55870	ASH1 like histone lysine methyltransferase	6518	5606.5	6216.92	5913.5	6989.5	6501.5	5880.68	6289.73	6371.31	5702.75	6382.12	6873.55	6250.02	-0.0264243	0.100433	-0.263104	0.79247	0.999996	1.87556e-06
NC_000001.11	155562042	155563944	+	1209	gene-ASH1L-AS1	ASH1L-AS1	lncRNA	645676	ASH1L antisense RNA 1	53.5	35.5	48.5	52	53	44	48.72	40.3907	49.1914	50.1425	48.3909	46.5144	47.225	-0.029628	0.131159	-0.225893	0.821284	0.999996	1.87556e-06
NC_000001.11	155610170	155614967	+	3842	gene-MSTO1	MSTO1	protein_coding	55154	misato mitochondrial distribution and morphology regulator 1	271	158.33	180.17	212	181	125	244.502	177.27	184.468	204.427	165.26	132.143	184.678	0.151925	0.13108	1.15903	0.246446	0.999996	1.87556e-06
NC_000001.11	155615570	155646679	-	1154	gene-LOC100419798	LOC100419798	pseudogene	100419798	gon-4 like pseudogene	53.58	42	56.25	50.5	63.5	51	48.72	47.1225	57.3899	48.214	58.4343	53.9144	52.2992	-0.0312948	0.131489	-0.238003	0.811878	0.999996	1.87556e-06
NC_000001.11	155659442	155689032	-	3870	gene-YY1AP1	YY1AP1	protein_coding	55249	YY1 associated protein 1	2734.32	2239.83	2672.5	2597.17	2800.42	2768.42	2466.67	2513.2	2738.32	2504.23	2556.5	2926.18	2617.52	-0.0403226	0.101573	-0.396983	0.69138	0.999996	1.87556e-06
NC_000001.11	155679108	155679255	-	148	gene-SCARNA26A	SCARNA26A	guide_RNA	106633810	small Cajal body-specific RNA 26A	46.95	45	54	43.75	57	67.25	42.4044	50.4884	55.3403	42.4283	52.0431	70.8287	52.2555	-0.0635056	0.129577	-0.4901	0.624063	0.999996	1.87556e-06
NC_000001.11	155687902	155739010	+	2509	gene-DAP3	DAP3	protein_coding	7818	death associated protein 3	1924.33	1636.5	1666.83	1878.67	1903.67	1666.83	1735.87	1835.53	1708.38	1811.88	1738.42	1762.26	1765.39	-0.00784113	0.0912964	-0.0858865	0.931557	0.999996	1.87556e-06
NC_000001.11	155745768	155750688	+	2231	gene-MSTO2P	MSTO2P	transcribed_pseudogene	100129405	misato family member 2%2C pseudogene	155.5	111.17	98.83	137.5	110.5	86	140.747	124.538	101.457	133.071	100.434	90.9144	115.193	0.093979	0.13165	0.713853	0.475318	0.999996	1.87556e-06
NC_000001.11	155749658	155859426	-	8741	gene-GON4L	GON4L	protein_coding	54856	gon-4 like	3166.6	2731.23	2971.83	2842.83	3376.56	2979	2857.34	3064.08	3045.77	2741.45	3083.32	3149.23	2990.2	-0.000982021	0.0971907	-0.0101041	0.991938	0.999996	1.87556e-06
NC_000001.11	155859502	155885199	+	5256	gene-SYT11	SYT11	protein_coding	23208	synaptotagmin 11	1378.95	1014.7	1344.92	1097	1207.79	1239.17	1244.16	1138.79	1378.38	1057.81	1102.95	1309.8	1205.32	0.0885843	0.112745	0.785707	0.432039	0.999996	1.87556e-06
NC_000001.11	155897808	155911349	-	3431	gene-RIT1	RIT1	protein_coding	6016	Ras like without CAAX 1	6226.5	5959.1	6582.86	5778	7527.2	6876	5617.23	6685.78	6746.39	5571.61	6872.42	7268.93	6460.39	-0.0370184	0.114432	-0.323498	0.746318	0.999996	1.87556e-06
NC_000001.11	155913045	155934413	-	2961	gene-KHDC4	KHDC4	protein_coding	22889	KH domain containing 4%2C pre-mRNA splicing factor	480	548	622.5	519	624	581.25	433.066	614.836	637.438	500.461	569.734	614.201	561.623	-9.03822e-05	0.125545	-0.000719919	0.999426	0.999996	1.87556e-06
NC_000001.11	155946839	155991262	-	10010	gene-ARHGEF2	ARHGEF2	protein_coding	9181	Rho/Rac guanine nucleotide exchange factor 2	8900.62	8319.25	8125.5	8544.58	9714.5	7705.08	8030.68	9333.61	8327.69	8239.77	8869.23	8145.3	8491.05	0.0206421	0.0974201	0.211888	0.832195	0.999996	1.87556e-06
NC_000001.11	155978643	155982987	+	2259	gene-LOC107985209	LOC107985209	lncRNA	107985209		69	78	112.11	69	87	84	62.2533	87.5132	114.78	66.5353	79.4341	88.8002	83.2193	0.0752415	0.131005	0.574341	0.565737	0.999996	1.87556e-06
NC_000001.11	156009048	156020951	-	1108	gene-SSR2	SSR2	protein_coding	6746	signal sequence receptor subunit 2	2647	2234	2535	2524	2807	2329	2388.18	2506.47	2597.92	2433.84	2562.89	2462.09	2491.9	0.00544675	0.0907598	0.0600128	0.952145	0.999996	1.87556e-06
NC_000001.11	156033129	156053798	-	3865	gene-UBQLN4	UBQLN4	protein_coding	56893	ubiquilin 4	1115.37	807.67	1037.75	952.92	945.33	832.67	1005.98	906.547	1063.76	918.958	862.819	880.602	939.778	0.131051	0.102911	1.27344	0.202861	0.999996	1.87556e-06
NC_000001.11	156054782	156058506	+	621	gene-LAMTOR2	LAMTOR2	protein_coding	28956	late endosomal/lysosomal adaptor%2C MAPK and MTOR activator 2	483	407	463	490.25	509	367	435.773	456.639	474.492	472.497	464.735	387.972	448.685	0.0328357	0.113173	0.290136	0.771712	0.999996	1.87556e-06
NC_000001.11	156082573	156140081	+	4102	gene-LMNA	LMNA	protein_coding	4000	lamin A/C	6209	3691	4031.5	4787	3742.5	2712.67	5601.89	4141.17	4132.08	4616.01	3416.58	2868.03	4129.29	0.212072	0.128694	1.64788	0.0993765	0.999996	1.87556e-06
NC_000001.11	156149672	156177751	+	3684	gene-SEMA4A	SEMA4A	protein_coding	64218	semaphorin 4A	4707	2540	3750	3814	2365	3113	4246.76	2849.79	3843.08	3677.76	2159.33	3290.89	3344.6	0.148831	0.130608	1.13953	0.254482	0.999996	1.87556e-06
NC_000001.11	156194089	156212796	+	7735	gene-SLC25A44	SLC25A44	protein_coding	9673	solute carrier family 25 member 44	1720.17	1298	1486.17	1696	1611.17	1400	1551.82	1456.31	1522.88	1635.42	1470.9	1480	1519.56	-0.0145481	0.0965757	-0.15064	0.88026	0.999996	1.87556e-06
NC_000001.11	156212988	156243332	+	1001	gene-PMF1-BGLAP	PMF1-BGLAP	protein_coding	100527963	PMF1-BGLAP readthrough	168.17	96.75	122.58	123.58	123.67	96.83	151.573	108.83	126.053	119.571	113.216	102.543	120.298	0.121344	0.130001	0.933406	0.35061	0.999996	1.87556e-06
NC_000001.11	156212988	156240077	+	1234	gene-PMF1	PMF1	protein_coding	11243	polyamine modulated factor 1	320.17	232.75	236.08	269.58	259.17	222.17	288.711	261.418	241.858	260.355	236.476	234.686	253.917	0.0831674	0.118493	0.701875	0.482757	0.999996	1.87556e-06
NC_000001.11	156249224	156291498	-	5007	gene-SMG5	SMG5	protein_coding	23381	SMG5 nonsense mediated mRNA decay factor	2167.25	2033.5	2046.25	2160.25	2446.75	1863.75	1955.11	2282.07	2096.78	2082.84	2234.2	1970.52	2103.59	0.00824788	0.101709	0.0810932	0.935368	0.999996	1.87556e-06
NC_000001.11	156282913	156292443	+	2308	gene-TMEM79	TMEM79	protein_coding	84283	transmembrane protein 79	84	48	61	71.5	51	39	75.7866	53.8543	62.514	69.4281	46.5648	41.2286	58.2294	0.119097	0.129642	0.918655	0.358276	0.999996	1.87556e-06
NC_000001.11	156292687	156295689	-	2024	gene-GLMP	GLMP	protein_coding	112770	glycosylated lysosomal membrane protein	2140	1626	1862.75	1870	1989.75	1541	1930.75	1824.31	1909.24	1803.2	1816.94	1629.06	1818.92	0.0927025	0.0954866	0.970843	0.331626	0.999996	1.87556e-06
NC_000001.11	156308961	156338415	-	2382	gene-CCT3	CCT3	protein_coding	7203	chaperonin containing TCP1 subunit 3	5930.88	4420.5	5415.67	5185	5350.33	4821.5	5351.08	4959.08	5550.43	4999.79	4884.74	5097.55	5140.44	0.0710081	0.0908395	0.781688	0.434398	0.999996	1.87556e-06
NC_000001.11	156463727	156500840	-	9670	gene-MEF2D	MEF2D	protein_coding	4209	myocyte enhancer factor 2D	2183.62	2196	2082	2475	2850.25	2082.89	1970.45	2463.83	2133.68	2386.59	2602.15	2202.03	2293.12	-0.101925	0.109858	-0.927793	0.353515	0.999996	1.87556e-06
NC_000001.11	156525405	156572605	-	6723	gene-IQGAP3	IQGAP3	protein_coding	128239	IQ motif containing GTPase activating protein 3	1075	579	366	1067	812.5	317	969.888	649.617	375.084	1028.89	741.385	335.115	683.329	-0.0132478	0.099068	-0.133724	0.893621	0.999996	1.87556e-06
NC_000001.11	156591776	156599818	+	4240	gene-NAXE	NAXE	protein_coding	128240	NAD%28P%29HX epimerase	356	257	289.5	346	355	223	321.191	288.345	297.198	333.641	324.128	235.743	300.041	0.0135436	0.124754	0.108562	0.91355	0.999996	1.87556e-06
NC_000001.11	156594301	156601487	-	2162	gene-GPATCH4	GPATCH4	protein_coding	54865	G-patch domain containing 4	410	352	253.25	393	381.12	186	369.911	394.931	259.28	378.962	347.867	196.629	324.597	0.0711402	0.131786	0.539814	0.589325	0.999996	1.87556e-06
NC_000001.11	156637782	156661409	-	9468	gene-LOC105371453	LOC105371453	lncRNA	105371453		92	54.5	18	88.64	73.5	18.2	83.0044	60.586	18.4468	85.8209	67.5647	19.0286	55.7419	-0.0149972	0.0982605	-0.152627	0.878692	0.999996	1.87556e-06
NC_000001.11	156668763	156677407	-	5568	gene-NES	NES	protein_coding	10763	nestin	1226	1010	325	1121	1214	245	1106.12	1133.18	333.067	1080.96	1108.43	259	836.793	0.00729817	0.0800259	0.0911976	0.927336	0.999996	1.87556e-06
NC_000001.11	156699606	156705816	-	1082	gene-CRABP2	CRABP2	protein_coding	1382	cellular retinoic acid binding protein 2	1142	891	358	1102	1090	292	1030.34	999.67	366.886	1062.64	995.209	308.686	793.904	0.0024301	0.0895481	0.0271374	0.97835	0.999996	1.87556e-06
NC_000001.11	156721891	156728766	-	3554	gene-ISG20L2	ISG20L2	protein_coding	81875	interferon stimulated exonuclease gene 20 like 2	933.08	789.31	796.66	831.77	945.81	768.25	841.773	885.229	816.782	802.281	863.732	811.887	836.947	0.031	0.0990979	0.312822	0.754416	0.999996	1.87556e-06
NC_000001.11	156728469	156736960	+	2796	gene-RRNAD1	RRNAD1	protein_coding	51093	ribosomal RNA adenine dimethylase domain containing 1	283.14	208.12	233.33	256	253	212	255.329	233.368	238.783	246.856	230.998	224.115	238.241	0.038324	0.116637	0.328576	0.742476	0.999996	1.87556e-06
NC_000001.11	156737303	156741267	-	1084	gene-MRPL24	MRPL24	protein_coding	79590	mitochondrial ribosomal protein L24	506	393	369	458	363	310	456.524	440.932	378.159	441.64	331.432	327.715	396.067	0.143406	0.123605	1.1602	0.245969	0.999996	1.87556e-06
NC_000001.11	156742107	156752448	-	3445	gene-HDGF	HDGF	protein_coding	3068	heparin binding growth factor	7183	5339.5	6957.5	6297	6215.75	5800	6480.66	5991.29	7130.7	6072.07	5675.43	6131.44	6246.93	0.110344	0.0989836	1.11477	0.264949	0.999996	1.87556e-06
NC_000001.11	156767535	156800819	+	2606	gene-PRCC	PRCC	protein_coding	5546	proline rich mitotic checkpoint control factor	1379.5	1181	1410	1288	1422.5	1260	1245.07	1325.04	1445	1241.99	1298.34	1332	1314.57	0.0429653	0.10018	0.42888	0.668011	0.999996	1.87556e-06
NC_000001.11	156934840	157046903	-	9689	gene-ARHGEF11	ARHGEF11	protein_coding	9826	Rho guanine nucleotide exchange factor 11	6108.5	5749.75	5821	5395.17	6361.5	5400.38	5510.77	6451.29	5965.48	5202.29	5808.74	5708.58	5774.52	0.0832596	0.0994422	0.837266	0.402443	0.999996	1.87556e-06
NC_000001.11	157058710	157060804	-	2095	gene-SMU1P1	SMU1P1	pseudogene	246784	SMU1 pseudogene 1	203.17	190	197.17	189.08	211.5	212	183.151	213.173	201.89	182.249	193.564	224.115	199.69	-0.00307739	0.123091	-0.0250009	0.980054	0.999996	1.87556e-06
NC_000001.11	157092043	157112832	-	1993	gene-ETV3L	ETV3L	protein_coding	440695	ETS variant transcription factor 3 like	228.75	151	207.5	189	181.5	174.88	206.609	169.416	213.163	182.249	166.173	185	187.102	0.0979794	0.124004	0.790132	0.429451	0.999996	1.87556e-06
NC_000001.11	157121191	157138591	-	6406	gene-ETV3	ETV3	protein_coding	2117	ETS variant transcription factor 3	5764.25	4091	4559.5	4976.5	5297.5	4706.88	5200.41	4589.95	4673.18	4798.26	4837.26	4975.98	4845.84	-0.0123739	0.0931506	-0.132838	0.894321	0.999996	1.87556e-06
NC_000001.11	158174353	158177883	-	3531	gene-ELL2P1	ELL2P1	pseudogene	646270	elongation factor for RNA polymerase II 2 pseudogene 1	1790.67	1786.67	1898.5	1970.33	2337.42	2540.33	1615.88	2004.95	1945.11	1899.63	2133.77	2685.15	2047.41	-0.188925	0.121362	-1.5567	0.119542	0.999996	1.87556e-06
NC_000001.11	158523613	158526480	+	2868	gene-HSP90AA3P	HSP90AA3P	pseudogene	3322	heat shock protein 90 alpha family class A member 3%2C pseudogene	309.77	316.62	299.77	301.33	339.65	321.02	279.689	355.662	307.446	290.248	310.432	339.343	313.804	0.00205711	0.119684	0.0171878	0.986287	0.999996	1.87556e-06
NC_000001.11	158831351	158849502	+	1716	gene-MNDA	MNDA	protein_coding	4332	myeloid cell nuclear differentiation antigen	2064	1233	1065	1451	1106	1085	1862.19	1383.38	1091.43	1399.17	1009.82	1147	1315.5	0.168415	0.129864	1.29685	0.194681	0.999996	1.87556e-06
NC_000001.11	158999976	159055151	+	5314	gene-IFI16	IFI16	protein_coding	3428	interferon gamma inducible protein 16	7483.92	5413.75	5993.5	6298.83	6531.17	6225.17	6752.23	6074.31	6142.77	6074	5963.04	6580.73	6264.51	0.0230336	0.0946525	0.243349	0.807735	0.999996	1.87556e-06
NC_000001.11	159059226	159132351	-	3834	gene-AIM2	AIM2	protein_coding	9447	absent in melanoma 2	87	54	46	70	28	70	78.4933	60.586	47.1417	67.4996	25.565	74.0001	58.881	0.0464449	0.119135	0.389852	0.696646	0.999996	1.87556e-06
NC_000001.11	159780962	159782543	+	797	gene-DUSP23	DUSP23	protein_coding	54935	dual specificity phosphatase 23	339	214	256	287	233	194	305.853	240.1	262.354	276.748	212.737	205.086	250.48	0.140859	0.126606	1.11257	0.265891	0.999996	1.87556e-06
NC_000001.11	159800481	159806589	-	4334	gene-LOC105371464	LOC105371464	lncRNA	105371464		156	106	100	102.5	96	58	140.747	118.928	102.482	98.3565	87.6515	61.3144	101.58	0.274078	0.131885	2.07816	0.0376945	0.999996	1.87556e-06
NC_000001.11	159818981	159826622	-	4407	gene-LOC107985217	LOC107985217	lncRNA	107985217		256	206	188	205.5	191	103.12	230.969	231.124	192.666	198.642	174.39	108.886	189.446	0.232237	0.131675	1.76371	0.077781	0.999996	1.87556e-06
NC_000001.11	159826689	159837497	+	4403	gene-SLAMF8	SLAMF8	protein_coding	56833	SLAM family member 8	9711	7118.25	7359	7811	7063.75	5574	8761.47	7986.14	7541.65	7531.99	6449.69	5892.52	7360.58	0.22524	0.109575	2.05558	0.0398226	0.999996	1.87556e-06
NC_000001.11	159918111	159925507	-	1776	gene-TAGLN2	TAGLN2	protein_coding	8407	transgelin 2	6953.83	5767.33	7904	6611.33	6463.42	6573.5	6274.05	6470.36	8100.18	6374.85	5900.95	6949.67	6678.34	0.0885311	0.112857	0.78445	0.432776	0.999996	1.87556e-06
NC_000001.11	159951492	159984730	-	2858	gene-SLAMF9	SLAMF9	protein_coding	89886	SLAM family member 9	205	176	96	257.25	270	89	184.955	197.466	98.3828	247.82	246.52	94.0859	178.205	-0.0940682	0.123186	-0.76363	0.445088	0.999996	1.87556e-06
NC_000001.11	160024953	160031990	-	7038	gene-PIGM	PIGM	protein_coding	93183	phosphatidylinositol glycan anchor biosynthesis class M	459.5	307.84	340.2	357.14	348.5	389.37	415.022	345.565	348.439	344.248	317.737	411.229	363.707	0.0347513	0.121197	0.286735	0.774315	0.999996	1.87556e-06
NC_000001.11	160091339	160099442	-	4994	gene-IGSF8	IGSF8	protein_coding	93185	immunoglobulin superfamily member 8	678	762.75	671	645	896	597	611.706	856.058	687.654	621.96	818.08	631.115	704.429	0.0370119	0.124978	0.296147	0.767118	0.999996	1.87556e-06
NC_000001.11	160205384	160215376	+	2741	gene-PEA15	PEA15	protein_coding	8682	proliferation and apoptosis adaptor protein 15	20920.8	17282	18401.6	20091	19959.9	18232.5	18875.4	19389.8	18858.7	19373.3	18224.2	19273.9	18999.2	0.00565991	0.0840795	0.0673162	0.94633	0.999996	1.87556e-06
NC_000001.11	160215720	160262549	-	4674	gene-DCAF8	DCAF8	protein_coding	50717	DDB1 and CUL4 associated factor 8	2887	2026.5	2344	2756	2515	2188	2604.71	2273.1	2402.18	2657.55	2296.29	2313.03	2424.48	0.00230275	0.103011	0.0223544	0.982165	0.999996	1.87556e-06
NC_000001.11	160266269	160267303	-	1035	gene-RPSAP18	RPSAP18	pseudogene	388707	ribosomal protein SA pseudogene 18	66.18	50.47	53.89	57.77	61.28	41.92	59.5466	56.0982	55.3403	55.9282	55.6952	44.4001	54.5014	0.0616419	0.131685	0.468101	0.639712	0.999996	1.87556e-06
NC_000001.11	160276807	160285151	-	3671	gene-PEX19	PEX19	protein_coding	5824	peroxisomal biogenesis factor 19	1671	1441	1528.33	1637	1866	1642	1507.61	1616.75	1565.93	1578.53	1703.73	1735.83	1618.06	-0.0827235	0.0948906	-0.871778	0.383329	0.999996	1.87556e-06
NC_000001.11	160288594	160343250	-	5345	gene-COPA	COPA	protein_coding	1314	COPI coat complex subunit alpha	9739.93	8529.64	8981.83	9526.75	10542	8976.65	8787.64	9570.35	9204.94	9186.69	9625.23	9489.99	9310.81	-0.0334677	0.0871887	-0.383853	0.701087	0.999996	1.87556e-06
NC_000001.11	160317265	160318474	+	1210	gene-SUMO1P3	SUMO1P3	transcribed_pseudogene	474338	SUMO1 pseudogene 3	225.1	209.35	230.74	222.52	252.79	245.33	203	234.49	236.734	215.034	230.998	259	229.876	-0.04533	0.121245	-0.373872	0.7085	0.999996	1.87556e-06
NC_000001.11	160343328	160358949	+	3789	gene-NCSTN	NCSTN	protein_coding	23385	nicastrin	4786.25	4070.75	4662.5	4730.75	5016.25	4874.5	4318.03	4567.51	4777.71	4562.01	4579.79	5152.52	4659.6	-0.0546538	0.0968514	-0.564306	0.572546	0.999996	1.87556e-06
NC_000001.11	160485030	160523263	-	2962	gene-SLAMF6	SLAMF6	protein_coding	114836	SLAM family member 6	279.61	192.25	99.33	224.5	234.25	89	252.622	215.417	101.457	215.999	213.65	94.0859	182.205	0.0382886	0.122907	0.311526	0.7554	0.999996	1.87556e-06
NC_000001.11	160541094	160579516	-	10897	gene-CD84	CD84	protein_coding	8832	CD84 molecule	25764.4	18994.5	16819.1	20297.5	20897.9	14129.1	23244.8	21311.7	17236.5	19572	19080.6	14936.4	19230.3	0.145181	0.12011	1.20874	0.226764	0.999996	1.87556e-06
NC_000001.11	160608100	160647311	-	4105	gene-SLAMF1	SLAMF1	protein_coding	6504	signaling lymphocytic activation molecule family member 1	8409.75	17984.5	15124.8	14859.5	29198	24851.5	7587.68	20177.4	15500.4	14329.2	26658.8	26272.2	18420.9	-0.244561	0.128389	-1.90485	0.0568	0.999996	1.87556e-06
NC_000001.11	160647104	160648411	+	1171	gene-LOC107985220	LOC107985220	lncRNA	107985220		34	26	38.33	37	42.5	59.5	30.6755	29.1711	38.9432	35.6783	38.3475	63.4287	39.3741	-0.158253	0.124711	-1.26896	0.204456	0.999996	1.87556e-06
NC_000001.11	160678746	160711851	-	1996	gene-CD48	CD48	protein_coding	962	CD48 molecule	7973.25	9405	9353.75	9065.5	13051	11393.8	7193.41	10552.1	9586.17	8742.16	11916	12045.1	10005.8	-0.167708	0.125994	-1.33108	0.183161	0.999996	1.87556e-06
NC_000001.11	160739057	160754821	+	3107	gene-SLAMF7	SLAMF7	protein_coding	57823	SLAM family member 7	41602.3	43297.9	38549.8	39868.4	51231.6	48386	37534.2	48578.8	39506.8	38443.9	46776.7	51151	43665.2	-0.0853202	0.118423	-0.720473	0.471234	0.999996	1.87556e-06
NC_000001.11	160796112	160828256	+	4237	gene-LY9	LY9	protein_coding	4063	lymphocyte antigen 9	121.5	105.17	49	123.62	141.5	36.33	110.071	117.806	50.2162	119.571	129.651	38.0572	94.2287	-0.0122732	0.113937	-0.107719	0.914218	0.999996	1.87556e-06
NC_000001.11	160894889	160896275	+	1387	gene-LOC646347	LOC646347	pseudogene	646347	spermine synthase pseudogene	1399.63	1334.56	1194.33	1462.87	1817.06	1261.16	1263.11	1497.82	1223.64	1410.74	1658.99	1333.06	1397.89	-0.108751	0.11397	-0.954206	0.33998	0.999996	1.87556e-06
NC_000001.11	160995211	161021152	-	4723	gene-F11R	F11R	protein_coding	50848	F11 receptor	2725.59	3041.62	2746.71	2889	3755.5	2815.08	2459.46	3413.01	2815.18	2785.8	3429.36	2975.86	2979.78	-0.0585751	0.118743	-0.493292	0.621807	0.999996	1.87556e-06
NC_000001.11	161039251	161045977	-	1880	gene-USF1	USF1	protein_coding	7391	upstream transcription factor 1	2151	1575.5	1669.64	2030.25	1966.25	1594	1940.68	1768.21	1711.45	1957.49	1795.03	1685.09	1809.66	-0.00364366	0.102203	-0.0356512	0.97156	0.999996	1.87556e-06
NC_000001.11	161046942	161069971	-	4426	gene-ARHGAP30	ARHGAP30	protein_coding	257106	Rho GTPase activating protein 30	9231.5	7841.75	10052	8731.75	9625	7373	8329.31	8798.44	10301.5	8420.09	8787.97	7794.33	8738.61	0.10687	0.105495	1.01303	0.311044	0.999996	1.87556e-06
NC_000001.11	161070998	161089566	-	3536	gene-NECTIN4	NECTIN4	protein_coding	81607	nectin cell adhesion molecule 4	431	433.5	435.5	346	459	286	388.858	486.932	446.822	333.641	419.084	302.343	396.28	0.216761	0.124051	1.74736	0.0805758	0.999996	1.87556e-06
NC_000001.11	161100556	161118043	-	658	gene-PFDN2	PFDN2	protein_coding	5202	prefoldin subunit 2	926	837	808	877	939	676	835.457	939.083	828.055	845.673	857.341	714.63	836.707	0.0818523	0.109733	0.745919	0.455716	0.999996	1.87556e-06
NC_000001.11	161118092	161125446	+	3177	gene-NIT1	NIT1	protein_coding	4817	nitrilase 1	517	390	425	537.25	436	378	466.449	437.566	435.549	517.818	398.084	399.601	442.511	0.0189307	0.118694	0.159492	0.873282	0.999996	1.87556e-06
NC_000001.11	161120974	161132783	-	3831	gene-DEDD	DEDD	protein_coding	9191	death effector domain containing	759.5	646	831	680	828	774	685.688	724.788	851.626	655.71	755.994	818.23	748.673	0.0152629	0.11609	0.131474	0.8954	0.999996	1.87556e-06
NC_000001.11	161132703	161158856	+	1443	gene-UFC1	UFC1	protein_coding	51506	ubiquitin-fold modifier conjugating enzyme 1	1710	1219.5	1424	1630	1666.5	1333.5	1542.8	1368.8	1459.34	1571.78	1521.12	1410.23	1479.01	-0.0354581	0.0992672	-0.357199	0.720943	0.999996	1.87556e-06
NC_000001.11	161135150	161137942	+	2793	gene-LOC112543491	LOC112543491	lncRNA	112543491	linc-UFC1	77	78.2	74.25	84.33	95.5	72	69.4711	87.5132	75.8367	80.9995	87.6515	76.1144	79.5977	-0.0420003	0.13138	-0.319685	0.749207	0.999996	1.87556e-06
NC_000001.11	161159487	161165752	+	2704	gene-USP21	USP21	protein_coding	27005	ubiquitin specific peptidase 21	168	173	209	201	163.5	159	151.573	194.1	214.187	193.82	149.738	168.086	178.584	0.0771689	0.129108	0.597707	0.550036	0.999996	1.87556e-06
NC_000001.11	161165824	161178277	+	4054	gene-PPOX	PPOX	protein_coding	5498	protoporphyrinogen oxidase	102	67	58	94.11	77	70	92.0266	75.1716	59.4396	90.6423	70.3038	74.0001	76.9307	-0.0234024	0.131786	-0.177579	0.859054	0.999996	1.87556e-06
NC_000001.11	161171310	161185007	-	3229	gene-B4GALT3	B4GALT3	protein_coding	8703	beta-1%2C4-galactosyltransferase 3	490.57	416	461	495.17	491.06	505	442.991	466.737	472.442	477.318	448.301	533.858	473.608	-0.0605165	0.110079	-0.549758	0.582486	0.999996	1.87556e-06
NC_000016.10	55426797	55462297	-	784	gene-MMP2-AS1	MMP2-AS1	lncRNA	107984884	MMP2 antisense RNA 1	91.5	68	93	50	59	54	83.0044	76.2935	95.3083	48.214	53.8691	57.0858	68.9625	0.347028	0.131843	2.63214	0.00848497	0.999996	1.87556e-06
NC_000001.11	161197417	161214395	+	2832	gene-NDUFS2	NDUFS2	protein_coding	4720	NADH:ubiquinone oxidoreductase core subunit S2	3024.75	2446	2599	2898.62	2926	2384.5	2729.22	2744.32	2663.51	2795.45	2671.54	2520.23	2687.38	0.0229846	0.0911999	0.252024	0.801022	0.999996	1.87556e-06
NC_000001.11	161215295	161219245	+	590	gene-FCER1G	FCER1G	protein_coding	2207	Fc fragment of IgE receptor Ig	16726.5	14505.8	15764.8	17134.2	17929.5	17587	15090.6	16275.2	16156.3	16522	16370.7	18592	16501.1	-0.0979308	0.0948087	-1.03293	0.301636	0.999996	1.87556e-06
NC_000001.11	161225939	161230746	+	2911	gene-TOMM40L	TOMM40L	protein_coding	84134	translocase of outer mitochondrial membrane 40 like	504	298.75	372.5	457.5	392.5	291.75	454.72	335.467	381.233	441.64	357.91	308.686	379.943	0.0513545	0.126972	0.404456	0.685878	0.999996	1.87556e-06
NC_000001.11	161303594	161309969	-	2700	gene-MPZ	MPZ	protein_coding	4359	myelin protein zero	114	73	75	130.5	91	76	102.853	81.9033	76.8615	125.356	83.0863	80.343	91.734	-0.0669939	0.131742	-0.508525	0.611085	0.999996	1.87556e-06
NC_000001.11	161314381	161375340	+	13469	gene-SDHC	SDHC	protein_coding	6391	succinate dehydrogenase complex subunit C	2226.31	1733.99	1838.95	2163.57	2211.07	1803.77	2008.35	1945.48	1884.64	2086.7	2018.72	1907.09	1975.16	-0.0362648	0.0927877	-0.390836	0.695918	0.999996	1.87556e-06
NC_000001.11	161505430	161524048	+	4302	gene-FCGR2A	FCGR2A	protein_coding	2212	Fc fragment of IgG receptor IIa	38592.8	50593.8	50303.7	48573.7	67266.6	64173.7	34819.4	56764.6	51552.6	46838.9	61417.2	67841.2	53205.7	-0.178838	0.129312	-1.383	0.166665	0.999996	1.87556e-06
NC_000001.11	161524540	161526894	+	2355	gene-HSPA6	HSPA6	protein_coding	3310	heat shock protein family A %28Hsp70%29 member 6	1993.68	2672.15	2855.92	2569.78	3467.33	2893.27	1799.03	2997.89	2926.89	2478.2	3165.5	3058.32	2737.64	-0.103401	0.129216	-0.800219	0.423584	0.999996	1.87556e-06
NC_000001.11	161541759	161550737	-	2580	gene-FCGR3A	FCGR3A	protein_coding	2214	Fc fragment of IgG receptor IIIa	10585.8	7016.25	9888.5	9172.75	7283.25	8387.08	9550.92	7871.7	10133.4	8845.34	6649.64	8866.27	8652.88	0.126062	0.119844	1.05188	0.292852	0.999996	1.87556e-06
NC_000001.11	161581339	161601220	+	2488	gene-FCGR2C	FCGR2C	transcribed_pseudogene	9103	Fc fragment of IgG receptor IIc %28gene/pseudogene%29	10976.5	14250.1	14158	13587.6	18423.4	18233.8	9902.79	15988	14509.4	13102.6	16820.9	19276	14933.3	-0.170224	0.129283	-1.31668	0.187945	0.999996	1.87556e-06
NC_000001.11	161606059	161608551	+	2493	gene-HSPA7	HSPA7	transcribed_pseudogene	3311	heat shock protein family A %28Hsp70%29 member 7 %28pseudogene%29	2031.32	2087.52	2331.92	2117.73	2370.42	2190.23	1832.41	2342.66	2389.88	2042.34	2163.9	2315.15	2181.06	0.00705875	0.113143	0.062388	0.950254	0.999996	1.87556e-06
NC_000001.11	161623196	161631963	-	2455	gene-FCGR3B	FCGR3B	protein_coding	2215	Fc fragment of IgG receptor IIIb	1866.25	1295.75	1840.5	1663	1401.25	1660.92	1683.55	1454.06	1885.67	1603.6	1279.16	1755.92	1610.33	0.0809152	0.120743	0.670146	0.502765	0.999996	1.87556e-06
NC_000001.11	161647243	161678654	+	3507	gene-FCGR2B	FCGR2B	protein_coding	2213	Fc fragment of IgG receptor IIb	4863.74	6227.41	7016.04	5718.72	7266.06	7666.23	4388.41	6986.47	7190.14	5514.71	6634.12	8104.07	6469.65	-0.0730533	0.130115	-0.561452	0.57449	0.999996	1.87556e-06
NC_000001.11	161707022	161714352	+	2313	gene-FCRLA	FCRLA	protein_coding	84824	Fc receptor like A	96	114	88.5	132.67	159	140	86.6133	127.904	90.1842	128.249	145.173	148	121.021	-0.263422	0.130975	-2.01124	0.0442998	0.999996	1.87556e-06
NC_000001.11	161721544	161728143	+	2024	gene-FCRLB	FCRLB	protein_coding	127943	Fc receptor like B	109	200	160	151.5	244	220	98.3422	224.393	163.971	146.57	222.781	232.572	181.438	-0.126893	0.129749	-0.977985	0.328082	0.999996	1.87556e-06
NC_000001.11	161749786	161757238	+	1343	gene-DUSP12	DUSP12	protein_coding	11266	dual specificity phosphatase 12	288	209	219	245.2	219	200.5	259.84	234.49	224.436	236.248	199.955	211.429	227.733	0.106814	0.12043	0.886938	0.375112	0.999996	1.87556e-06
NC_000001.11	161766320	161964070	+	7890	gene-ATF6	ATF6	protein_coding	22926	activating transcription factor 6	7122.67	5295.82	6075.81	6689.58	6512.58	6378.89	6426.53	5941.92	6226.81	6451.03	5946.6	6743.53	6289.4	-0.0354264	0.093729	-0.377966	0.705456	0.999996	1.87556e-06
NC_000001.11	161983192	162024465	-	10449	gene-OLFML2B	OLFML2B	protein_coding	25903	olfactomedin like 2B	10660	6619.67	10022.8	9064.58	6613	8709.48	9617.68	7427.4	10271.8	8741.19	6037.91	9206.67	8550.44	0.118463	0.127268	0.93082	0.351947	0.999996	1.87556e-06
NC_000001.11	162069691	162370475	+	7437	gene-NOS1AP	NOS1AP	protein_coding	9722	nitric oxide synthase 1 adaptor protein	81	64.5	27	50.98	70	38.7	73.08	71.8057	27.6701	49.1783	63.9125	41.2286	54.4792	0.0472076	0.120406	0.39207	0.695006	0.999996	1.87556e-06
NC_000001.11	162378841	162386818	+	4319	gene-C1orf226	C1orf226	protein_coding	400793	chromosome 1 open reading frame 226	69	62.5	33	77.5	82	29.5	62.2533	69.5617	33.8191	75.2138	74.869	31.7143	57.9052	-0.039845	0.119383	-0.333758	0.738562	0.999996	1.87556e-06
NC_000001.11	162497174	162529631	+	8660	gene-UHMK1	UHMK1	protein_coding	127933	U2AF homology motif kinase 1	9348.67	8543.25	9189.5	9276.5	11454.7	10765.8	8434.87	9584.93	9418.1	8944.66	10458.8	11381.2	9703.77	-0.130529	0.108176	-1.20663	0.227574	0.999996	1.87556e-06
NC_000001.11	162561440	162599843	+	2667	gene-UAP1	UAP1	protein_coding	6675	UDP-N-acetylglucosamine pyrophosphorylase 1	552.5	417.67	445.5	539.5	525	462.5	498.026	468.981	457.07	520.711	479.344	488.401	485.422	-0.0504317	0.10588	-0.47631	0.633854	0.999996	1.87556e-06
NC_000001.11	162790702	162812818	+	1867	gene-HSD17B7	HSD17B7	protein_coding	51478	hydroxysteroid 17-beta dehydrogenase 7	186.75	154.67	145.83	133.83	155.33	156.25	168.715	173.904	149.624	129.213	141.521	164.915	154.649	0.113814	0.126528	0.899512	0.36838	0.999996	1.87556e-06
NC_000001.11	163142299	163321791	-	7167	gene-RGS5	RGS5	protein_coding	8490	regulator of G protein signaling 5	72	63	53	70	82	61	64.96	70.6837	54.3155	67.4996	74.869	64.4858	66.1356	-0.0633357	0.13188	-0.480254	0.631047	0.999996	1.87556e-06
NC_000001.11	163321948	163355764	+	2204	gene-NUF2	NUF2	protein_coding	83540	NUF2 component of NDC80 kinetochore complex	106	31	38	122	42	45	95.6355	34.7809	38.9432	117.642	38.3475	47.5715	62.1534	-0.0541146	0.107062	-0.505449	0.613244	0.999996	1.87556e-06
NC_000001.11	164559184	164886047	+	8761	gene-PBX1	PBX1	protein_coding	5087	PBX homeobox 1	39	59.83	47.5	43.5	71.5	53.5	35.1866	67.3178	49.1914	42.4283	65.7386	57.0858	52.8248	-0.0481018	0.127038	-0.37864	0.704955	0.999996	1.87556e-06
NC_000001.11	165631234	165656136	+	1182	gene-MGST3	MGST3	protein_coding	4259	microsomal glutathione S-transferase 3	1457	1211	1377	1365	1624	1353	1314.54	1358.7	1411.18	1316.24	1482.77	1430.32	1385.62	-0.0422329	0.0975646	-0.432872	0.665108	0.999996	1.87556e-06
NC_000001.11	165662212	165698663	-	2628	gene-ALDH9A1	ALDH9A1	protein_coding	223	aldehyde dehydrogenase 9 family member A1	1923	1568.33	1866	1787.5	2059.5	1821	1734.97	1759.24	1912.31	1724.13	1880.85	1925.06	1822.76	-0.0272254	0.0976944	-0.278679	0.780491	0.999996	1.87556e-06
NC_000001.11	165724291	165768922	-	4670	gene-TMCO1	TMCO1	protein_coding	54499	transmembrane and coiled-coil domains 1	2974.21	2359.67	2711	2774.67	3116	2814	2683.21	2647.83	2778.29	2675.88	2845.02	2974.81	2767.51	-0.0575372	0.0919869	-0.625493	0.531647	0.999996	1.87556e-06
NC_000001.11	165827614	165911618	+	5039	gene-UCK2	UCK2	protein_coding	7371	uridine-cytidine kinase 2	764	497.5	501	656.5	465	385.5	689.297	558.738	513.435	632.567	424.562	408.058	537.776	0.158246	0.129493	1.22204	0.221692	0.999996	1.87556e-06
NC_000001.11	166275454	166277636	-	2183	gene-LOC284685	LOC284685	pseudogene	284685	EWS RNA binding protein 1 pseudogene	319.83	323.75	338.75	339.75	365.58	367.08	288.711	363.516	347.414	327.855	334.171	387.972	341.607	-0.0509169	0.119823	-0.424936	0.670884	0.999996	1.87556e-06
NC_000001.11	166747323	166748749	+	1427	gene-RPL4P2	RPL4P2	pseudogene	646688	ribosomal protein L4 pseudogene 2	125.5	90.61	98.05	119.57	121.99	105.02	113.68	102.099	100.432	115.714	111.39	111	109.053	-0.0588069	0.128017	-0.459368	0.64597	0.999996	1.87556e-06
NC_000001.11	166839447	166856359	+	8583	gene-POGK	POGK	protein_coding	57645	pogo transposable element derived with KRAB domain	2741	2176.5	2392	2339.12	2534	2238.61	2472.99	2441.39	2451.37	2255.45	2313.63	2366.95	2383.63	0.0760104	0.0871011	0.872668	0.382844	0.999996	1.87556e-06
NC_000001.11	166856510	166876264	-	2096	gene-TADA1	TADA1	protein_coding	117143	transcriptional adaptor 1	162.5	124	142	106	135	95	146.16	139.123	145.524	102.214	123.26	100.429	126.118	0.251771	0.127503	1.97463	0.0483106	0.999996	1.87556e-06
NC_000001.11	167220878	167427345	+	14812	gene-POU2F1	POU2F1	protein_coding	5451	POU class 2 homeobox 1	1877.56	1720	1975.28	1758.12	2088.56	2150.87	1694.37	1929.78	2024.02	1695.2	1907.33	2273.92	1920.77	-0.0422068	0.115904	-0.364154	0.715743	0.999996	1.87556e-06
NC_000001.11	167529547	167535464	-	2911	gene-LOC107985224	LOC107985224	lncRNA	107985224		73	56.5	46	66.5	56	66.5	65.8622	62.83	47.1417	63.6425	51.13	69.7715	60.063	-0.0298579	0.131324	-0.22736	0.820144	0.999996	1.87556e-06
NC_000001.11	167541013	167553762	-	1969	gene-CREG1	CREG1	protein_coding	8804	cellular repressor of E1A stimulated genes 1	27834.5	25745.5	31803.5	29009.5	37323	41610	25112.4	28886.1	32593.4	27973.7	34077.2	43987.8	32105.1	-0.190599	0.125626	-1.51719	0.129218	0.999996	1.87556e-06
NC_000001.11	167630193	167708696	+	7472	gene-RCSD1	RCSD1	protein_coding	92241	RCSD domain containing 1	3231.33	2291	2908.33	3395.5	3663.67	3193.03	2915.08	2570.42	2980.18	3274.69	3345.36	3375.46	3076.87	-0.201434	0.0963635	-2.09036	0.0365856	0.999996	1.87556e-06
NC_000001.11	167721982	167791919	+	4978	gene-MPZL1	MPZL1	protein_coding	9019	myelin protein zero like 1	4439.25	4213.5	4849.61	5366.67	6010.5	5940.83	4004.96	4727.95	4970.38	5175.29	5487.35	6280.5	5107.74	-0.236498	0.110609	-2.13814	0.032505	0.999996	1.87556e-06
NC_000001.11	167916675	167937072	-	2582	gene-MPC2	MPC2	protein_coding	25874	mitochondrial pyruvate carrier 2	1041.25	980.33	908.2	1197	1425.14	993.5	939.213	1099.52	930.537	1154.24	1301.08	1050.8	1079.23	-0.183651	0.112158	-1.63743	0.10154	0.999996	1.87556e-06
NC_000001.11	167936239	168075843	+	4201	gene-DCAF6	DCAF6	protein_coding	55827	DDB1 and CUL4 associated factor 6	2514.67	2574.5	2769	2558	3509.17	2876.33	2269.09	2887.93	2837.73	2466.63	3203.84	3040.35	2784.26	-0.0897761	0.117915	-0.761362	0.446441	0.999996	1.87556e-06
NC_000001.11	168055359	168056493	-	1135	gene-GCSHP5	GCSHP5	pseudogene	100329108	glycine cleavage system protein H pseudogene 5	55.12	30.08	42.83	62.08	46.15	26	49.6222	33.6589	44.0673	59.7853	41.9997	27.4858	42.7699	-0.0067291	0.123604	-0.0544409	0.956584	0.999996	1.87556e-06
NC_000001.11	168079542	168137667	-	9715	gene-GPR161	GPR161	protein_coding	23432	G protein-coupled receptor 161	191.22	173.12	297	171.61	208	290	172.324	194.1	304.372	165.856	189.911	306.572	222.189	0.00834904	0.130742	0.0638591	0.949082	0.999996	1.87556e-06
NC_000001.11	168178962	168202109	+	3186	gene-TIPRL	TIPRL	protein_coding	261726	TOR signaling pathway regulator	1354	1313.2	1362	1363.2	1659	1609.25	1221.61	1473.14	1395.81	1314.31	1514.73	1700.95	1436.76	-0.110528	0.114247	-0.967449	0.33332	0.999996	1.87556e-06
NC_000001.11	168226004	168253021	+	11040	gene-SFT2D2	SFT2D2	protein_coding	375035	SFT2 domain containing 2	8539.42	5609.52	6140.7	7317.03	6511.03	5630.9	7704.07	6294.22	6293.42	7055.63	5944.78	5952.78	6540.82	0.0757321	0.111262	0.680664	0.496084	0.999996	1.87556e-06
NC_000001.11	168280877	168314426	+	2985	gene-TBX19	TBX19	protein_coding	9095	T-box transcription factor 19	97	60	64	66.5	72	56	87.5155	67.3178	65.5885	63.6425	65.7386	59.2001	68.1672	0.114254	0.131885	0.866316	0.386317	0.999996	1.87556e-06
NC_000001.11	169106690	169132719	+	2216	gene-ATP1B1	ATP1B1	protein_coding	481	ATPase Na%2B/K%2B transporting subunit beta 1	1989.33	1888.5	909.5	2080.5	2335.33	1014.5	1794.52	2118.27	932.587	2005.7	2131.94	1071.94	1675.83	-0.0423077	0.129416	-0.326912	0.743735	0.999996	1.87556e-06
NC_000001.11	169132530	169367963	-	1702	gene-NME7	NME7	protein_coding	29922	NME/NM23 family member 7	129	128	106	110	130	152	116.387	143.611	108.631	106.071	118.695	160.686	125.68	-0.0343558	0.131531	-0.2612	0.793938	0.999996	1.87556e-06
NC_000001.11	169367879	169396544	+	3895	gene-BLZF1	BLZF1	protein_coding	8548	basic leucine zipper nuclear factor 1	1468.5	1554.5	1497.17	1414	1898.5	1782	1324.46	1743.53	1534.16	1363.49	1732.94	1883.83	1597.07	-0.0790452	0.121752	-0.649232	0.516188	0.999996	1.87556e-06
NC_000001.11	169463909	169485970	-	3638	gene-SLC19A2	SLC19A2	protein_coding	10560	solute carrier family 19 member 2	182	266	228	199.5	362	285.12	164.204	298.442	233.659	192.856	330.519	301.286	253.494	-0.115834	0.131654	-0.879841	0.378945	0.999996	1.87556e-06
NC_000001.11	169511951	169586630	-	9281	gene-F5	F5	protein_coding	2153	coagulation factor V	436	314	271	476	465	378	393.369	352.297	277.726	458.997	424.562	399.601	384.425	-0.22253	0.122694	-1.81371	0.069723	0.999996	1.87556e-06
NC_000001.11	169690667	169711620	-	2412	gene-SELL	SELL	protein_coding	6402	selectin L	177.5	127	82	154	97	113	160.595	142.489	84.0353	148.499	88.5645	119.457	123.94	0.0512627	0.130379	0.393184	0.694184	0.999996	1.87556e-06
NC_000001.11	169792524	169794907	-	2082	gene-METTL18	METTL18	protein_coding	92342	methyltransferase like 18	121	80	91	83	114	104	109.169	89.7571	93.2587	80.0352	104.086	109.943	97.7082	-0.00308669	0.131261	-0.0235157	0.981239	0.999996	1.87556e-06
NC_000001.11	169794730	169854080	+	5601	gene-C1orf112	C1orf112	protein_coding	55732	chromosome 1 open reading frame 112	177	100.83	156	131	139.25	127	159.693	113.318	159.872	126.321	126.912	134.257	136.729	0.0972014	0.129533	0.750401	0.453013	0.999996	1.87556e-06
NC_000001.11	169849631	169894267	-	7934	gene-SCYL3	SCYL3	protein_coding	57147	SCY1 like pseudokinase 3	643.11	597.67	747	603	692	750	580.129	670.934	765.541	581.461	631.821	792.859	670.457	0.00515977	0.123221	0.0418742	0.966599	0.999996	1.87556e-06
NC_000001.11	169921326	170085203	-	4851	gene-KIFAP3	KIFAP3	protein_coding	22920	kinesin associated protein 3	574	557	595	621	773	686	517.875	624.934	609.768	598.818	705.777	725.201	630.395	-0.158724	0.114748	-1.38324	0.166591	0.999996	1.87556e-06
NC_000001.11	170532134	170553834	+	3822	gene-GORAB	GORAB	protein_coding	92344	golgin%2C RAB6 interacting	770	725	785	769	935	797	694.711	813.424	804.484	741.531	853.689	842.544	791.73	-0.0599324	0.10914	-0.549134	0.582913	0.999996	1.87556e-06
NC_000001.11	171314131	171342084	+	3349	gene-FMO4	FMO4	protein_coding	2329	flavin containing dimethylaniline monoxygenase 4	227.58	187.42	224.5	195.75	279.25	240.33	205.707	209.807	229.56	188.999	254.737	253.715	223.754	-0.0737833	0.125367	-0.588539	0.55617	0.999996	1.87556e-06
NC_000001.11	171338896	171341326	+	2431	gene-TOP1P1	TOP1P1	transcribed_pseudogene	7151	DNA topoisomerase I pseudogene 1	130.58	156.25	141.33	148.92	183.08	170.17	118.191	175.026	144.5	143.678	167.086	179.715	154.699	-0.0979149	0.129957	-0.753443	0.451184	0.999996	1.87556e-06
NC_000001.11	171485496	171593511	+	10726	gene-PRRC2C	PRRC2C	protein_coding	23215	proline rich coiled-coil 2C	33232.2	30240.4	32852.6	32015.4	37239.7	33915.4	29982.6	33928.2	33668.4	30871.4	34001.5	35853.1	33050.9	-0.0379503	0.0994053	-0.381773	0.702629	0.999996	1.87556e-06
NC_000001.11	171670274	171671088	-	815	gene-PFN1P1	PFN1P1	pseudogene	730138	profilin 1 pseudogene 1	1940.5	1610.96	1776.97	1809.85	1835.26	1811.45	1750.31	1807.48	1821.11	1745.35	1675.42	1914.49	1785.69	0.0100391	0.0964269	0.104111	0.917081	0.999996	1.87556e-06
NC_000001.11	171683064	171684492	-	1429	gene-RPL4P3	RPL4P3	pseudogene	391135	ribosomal protein L4 pseudogene 3	209.15	187.93	219.67	212.78	234.55	215.69	188.564	210.929	225.46	205.392	214.563	228.343	212.209	-0.0377373	0.120592	-0.312934	0.754331	0.999996	1.87556e-06
NC_000001.11	171700160	171742844	-	5756	gene-VAMP4	VAMP4	protein_coding	8674	vesicle associated membrane protein 4	926	1014	1167	1018	1326	1276.5	835.457	1137.67	1195.97	981.637	1210.69	1348.92	1118.39	-0.104631	0.125665	-0.83262	0.405059	0.999996	1.87556e-06
NC_000001.11	171781660	171797716	+	3368	gene-EEF1AKNMT	EEF1AKNMT	protein_coding	51603	eEF1A lysine and N-terminal methyltransferase	713	604	545	657	704	502	643.284	677.666	558.527	633.532	642.777	530.687	614.412	0.0416538	0.114872	0.362609	0.716897	0.999996	1.87556e-06
NC_000001.11	171841495	172418466	+	32674	gene-DNM3	DNM3	protein_coding	26052	dynamin 3	172	155	122.33	166	203.5	143.5	155.182	173.904	125.028	160.07	186.259	152.229	158.779	-0.0836878	0.128616	-0.650678	0.515254	0.999996	1.87556e-06
NC_000001.11	172393992	172456470	-	2293	gene-LOC102724528	LOC102724528	lncRNA	102724528		72	36	50.5	54	59	56.5	64.96	40.3907	51.241	52.0711	53.8691	59.2001	53.622	-0.0296417	0.130687	-0.226815	0.820568	0.999996	1.87556e-06
NC_000001.11	172441457	172444069	-	1479	gene-PIGC	PIGC	protein_coding	5279	phosphatidylinositol glycan anchor biosynthesis class C	367	291	408.5	367.5	422	422.5	331.115	326.491	418.127	354.855	385.301	446.115	377.001	-0.0965084	0.122296	-0.789138	0.430031	0.999996	1.87556e-06
NC_000001.11	172532349	172611833	+	6279	gene-SUCO	SUCO	protein_coding	51430	SUN domain containing ossification factor	1652	1547	1931	1804	2095	2204	1490.47	1735.68	1978.93	1739.56	1912.81	2329.95	1864.57	-0.141201	0.1205	-1.17179	0.241282	0.999996	1.87556e-06
NC_000001.11	173183729	173462208	-	29996	gene-TNFSF4	TNFSF4	protein_coding	7292	TNF superfamily member 4	484.15	515.19	523.17	362.17	657.06	591.25	436.675	577.811	535.981	349.069	599.865	624.773	520.696	-0.0119407	0.131351	-0.090907	0.927566	0.999996	1.87556e-06
NC_000001.11	173235060	173477155	-	5619	gene-LOC100506023	LOC100506023	lncRNA	100506023	uncharacterized LOC100506023	40	45	60.5	34.11	48.83	51	36.0889	50.4884	61.4892	32.7855	44.7388	53.9144	46.5842	0.0614802	0.126725	0.485145	0.627573	0.999996	1.87556e-06
NC_000001.11	173477335	173488815	+	1690	gene-PRDX6	PRDX6	protein_coding	9588	peroxiredoxin 6	3407.5	2741.33	2371.33	3203	3589	2452.83	3074.77	3075.3	2429.85	3088.59	3276.89	2593.18	2923.1	-0.0459527	0.116299	-0.395126	0.69275	0.999996	1.87556e-06
NC_000001.11	173714912	173786826	+	4034	gene-KLHL20	KLHL20	protein_coding	27252	kelch like family member 20	680	529	589	628	710	602	613.511	593.519	603.619	605.568	648.256	636.401	616.812	-0.0509221	0.100524	-0.506566	0.612459	0.999996	1.87556e-06
NC_000001.11	173791549	173791887	+	339	gene-RN7SKP160	RN7SKP160	pseudogene	106479166	RN7SK pseudogene 160	36.27	65.35	72.52	32.57	79.42	118.08	32.48	72.9276	74.8119	31.8212	72.1298	124.743	68.1523	-0.0773943	0.110189	-0.702378	0.482443	0.999996	1.87556e-06
NC_000001.11	173799550	173824639	-	2787	gene-CENPL	CENPL	protein_coding	91687	centromere protein L	178.33	115	121.25	145	127.5	134.33	160.595	129.026	124.003	139.821	116.869	141.657	135.329	0.0352929	0.129034	0.273516	0.784457	0.999996	1.87556e-06
NC_000001.11	173824673	173858546	+	3519	gene-DARS2	DARS2	protein_coding	55157	aspartyl-tRNA synthetase 2%2C mitochondrial	831	644	632	730	807	706	749.746	722.545	647.686	703.924	736.82	746.344	717.844	-0.0359586	0.104131	-0.345322	0.729852	0.999996	1.87556e-06
NC_000001.11	173863899	173868882	-	850	gene-GAS5	GAS5	lncRNA	60674	growth arrest specific 5	300.5	208.33	272.42	285.33	229.75	201.75	270.667	233.368	278.751	274.82	209.998	213.543	246.858	0.109712	0.124696	0.879837	0.378947	0.999996	1.87556e-06
NC_000001.11	173868082	173903547	+	31673	gene-ZBTB37	ZBTB37	protein_coding	84614	zinc finger and BTB domain containing 37	2161.28	1776.8	2068.73	1970.67	2271.99	2062.93	1949.7	1993.73	2120.35	1900.59	2074.42	2180.89	2036.61	-0.0181112	0.0980025	-0.184804	0.853383	0.999996	1.87556e-06
NC_000001.11	173931084	174022357	-	11454	gene-RC3H1	RC3H1	protein_coding	149041	ring finger and CCCH-type domains 1	3866.6	4104.5	4426.98	4405.17	5718.14	5287.12	3488.89	4604.54	4536.88	4247.65	5220.74	5589.12	4614.64	-0.179278	0.120092	-1.49284	0.135478	0.999996	1.87556e-06
NC_000001.11	174159414	174995308	+	15226	gene-RABGAP1L	RABGAP1L	protein_coding	9910	RAB GTPase activating protein 1 like	1765.87	1468.62	1461.06	1634.33	1811.14	1361.97	1593.32	1648.16	1497.26	1575.63	1653.51	1439.83	1567.95	0.0173827	0.0997081	0.174335	0.861602	0.999996	1.87556e-06
NC_000001.11	174447964	174449545	+	1582	gene-GPR52	GPR52	protein_coding	9293	G protein-coupled receptor 52	49	59	67	45	51	64	44.2089	66.1958	68.663	43.3926	46.5648	67.6573	56.1137	0.0724278	0.128983	0.561531	0.574436	0.999996	1.87556e-06
NC_000001.11	174991734	174999352	-	6708	gene-LOC105371622	LOC105371622	lncRNA	105371622		125.5	105.6	121.6	67.1	125	126.2	113.68	118.928	125.028	64.6067	114.13	133.2	111.595	0.090234	0.131349	0.686981	0.492095	0.999996	1.87556e-06
NC_000001.11	174999435	175012027	+	3511	gene-CACYBP	CACYBP	protein_coding	27101	calcyclin binding protein	1202.17	926.17	1045	1044.67	1173.46	912.67	1084.47	1038.94	1070.94	1007.67	1070.99	965.173	1039.7	0.058236	0.0971663	0.599343	0.548944	0.999996	1.87556e-06
NC_000001.11	175012958	175023455	-	2237	gene-MRPS14	MRPS14	protein_coding	63931	mitochondrial ribosomal protein S14	404	297	270	337	373	332	364.498	333.223	276.701	324.962	340.562	350.972	331.82	-0.0427228	0.119203	-0.358404	0.720041	0.999996	1.87556e-06
NC_000001.11	175156986	175193295	-	5059	gene-KIAA0040	KIAA0040	protein_coding	9674	KIAA0040	1269	1718.7	1319.5	1413	2133.5	1527	1144.92	1928.66	1352.76	1362.53	1948.42	1614.26	1558.59	-0.0899186	0.130125	-0.691017	0.489555	0.999996	1.87556e-06
NC_000001.11	175866080	175917906	-	7969	gene-LINC02803	LINC02803	lncRNA	107985228		60	54.5	66.5	46	93	55.5	54.1333	60.586	67.6381	44.3569	84.9123	59.2001	61.8045	-0.0207655	0.129414	-0.160458	0.872521	0.999996	1.87556e-06
NC_000001.11	175944826	176209087	-	9296	gene-COP1	COP1	protein_coding	64326	COP1 E3 ubiquitin ligase	2717.17	2599.83	2708.17	2607.43	3295.17	2915.17	2451.34	2917.11	2775.21	2513.88	3008.45	3081.58	2791.26	-0.0618398	0.109643	-0.564011	0.572747	0.999996	1.87556e-06
NC_000001.11	178006136	178038007	-	2981	gene-CRYZL2P	CRYZL2P	transcribed_pseudogene	730102	crystallin zeta like 2%2C pseudogene	147	103.5	97.33	123.83	140.44	70.33	132.627	116.684	99.4076	119.571	127.825	74.0001	111.686	0.0562927	0.131831	0.427007	0.669374	0.999996	1.87556e-06
NC_000001.11	178093729	178478879	+	15836	gene-RASAL2	RASAL2	protein_coding	9462	RAS protein activator like 2	3928	4269.17	3115.5	4106	5759	3423.2	3543.93	4789.66	3193.34	3959.33	5258.17	3618.61	4060.51	-0.0962613	0.128072	-0.751618	0.452281	0.999996	1.87556e-06
NC_000001.11	178125463	178135525	+	1000	gene-LOC105371630	LOC105371630	lncRNA	105371630		153.25	185.14	149.5	155.5	226	179	138.04	207.563	153.723	150.428	206.346	189.229	174.221	-0.0743176	0.130885	-0.567808	0.570166	0.999996	1.87556e-06
NC_000001.11	178725147	178921842	+	7777	gene-RALGPS2	RALGPS2	protein_coding	55103	Ral GEF with PH domain and SH3 binding motif 2	585	456	687	586	602.5	791	527.8	511.615	704.052	565.068	549.648	836.201	615.731	-0.0953175	0.129707	-0.734868	0.46242	0.999996	1.87556e-06
NC_000001.11	178746344	178747830	-	1487	gene-PTPN2P1	PTPN2P1	pseudogene	646981	PTPN2 pseudogene 1	285.27	335.17	332.83	334.83	391.33	377.33	257.133	375.858	341.265	323.034	356.997	398.544	342.138	-0.0959102	0.126108	-0.760541	0.446931	0.999996	1.87556e-06
NC_000001.11	179025804	179076574	+	6242	gene-FAM20B	FAM20B	protein_coding	9917	FAM20B glycosaminoglycan xylosylkinase	1740.83	1413.03	1603.11	1810.64	1730.5	1667.62	1570.77	1585.33	1642.79	1746.31	1579.55	1763.32	1648.01	-0.0714109	0.0955695	-0.747214	0.454934	0.999996	1.87556e-06
NC_000001.11	179082070	179095996	+	2031	gene-TOR3A	TOR3A	protein_coding	64222	torsin family 3 member A	396.5	355	350.5	363.5	402	276.5	357.28	398.297	358.687	350.998	367.04	291.772	354.012	0.1017	0.117536	0.865269	0.386891	0.999996	1.87556e-06
NC_000001.11	179099330	179229693	-	15465	gene-ABL2	ABL2	protein_coding	27	ABL proto-oncogene 2%2C non-receptor tyrosine kinase	13543.4	19770.3	19216	16682.8	25923	24341.7	12218.8	22181.2	19692.9	16087.1	23668.6	25733	19930.3	-0.145493	0.131683	-1.10487	0.269216	0.999996	1.87556e-06
NC_000001.11	179201701	179202075	+	375	gene-EIF4A1P11	EIF4A1P11	pseudogene	100130006	eukaryotic translation initiation factor 4A1 pseudogene 11	57.62	74.29	54.03	66.6	66.03	50.12	52.3289	83.0253	55.3403	64.6067	60.2604	52.8572	61.4031	0.0412975	0.130894	0.315502	0.75238	0.999996	1.87556e-06
NC_000001.11	179293714	179358680	+	7438	gene-SOAT1	SOAT1	protein_coding	6646	sterol O-acyltransferase 1	7554.95	7905.86	6588.98	7708.8	9593.52	7198.02	6816.28	8870.24	6752.54	7433.63	8759.67	7609.33	7706.95	-0.0630414	0.115764	-0.544568	0.586051	0.999996	1.87556e-06
NC_000001.11	179839976	179877803	-	16728	gene-TOR1AIP2	TOR1AIP2	protein_coding	163590	torsin 1A interacting protein 2	5616.78	4709.31	5168.27	5714.36	6181.08	5581.41	5067.78	5283.33	5296.27	5509.89	5643.48	5899.92	5450.11	-0.108795	0.0868248	-1.25304	0.210191	0.999996	1.87556e-06
NC_000001.11	179882285	179920076	+	3810	gene-TOR1AIP1	TOR1AIP1	protein_coding	26092	torsin 1A interacting protein 1	3824.51	3778	4106.1	3985.55	4997.78	5195.88	3451	4238.78	4207.91	3843.62	4563.35	5492.92	4299.6	-0.15756	0.120632	-1.30612	0.191513	0.999996	1.87556e-06
NC_000001.11	179900262	179900564	+	303	gene-RN7SL230P	RN7SL230P	pseudogene	106479306	RNA%2C 7SL%2C cytoplasmic 230%2C pseudogene	99.64	163.56	139.07	110.03	165.97	191.75	90.2222	184.002	142.45	106.071	151.564	202.972	146.213	-0.0583686	0.129122	-0.452041	0.65124	0.999996	1.87556e-06
NC_000001.11	179954773	180114875	+	13694	gene-CEP350	CEP350	protein_coding	9857	centrosomal protein 350	10280.8	11110.8	12411	11502.3	14875.3	15237.8	9275.74	12466.1	12719	11091.1	13581.4	16108.8	12540.4	-0.160229	0.124993	-1.2819	0.199879	0.999996	1.87556e-06
NC_000001.11	179968595	179969581	+	987	gene-RPSAP16	RPSAP16	pseudogene	100270872	ribosomal protein SA pseudogene 16	55	54.75	56.87	43.1	62.5	70.98	49.6222	61.708	58.4148	41.464	56.6082	75.0573	57.1457	-0.0114755	0.129758	-0.088438	0.929529	0.999996	1.87556e-06
NC_000001.11	180154833	180204030	+	9312	gene-QSOX1	QSOX1	protein_coding	5768	quiescin sulfhydryl oxidase 1	3819.33	4612	5271.83	4738.75	5975.72	5873.94	3445.58	5174.5	5402.85	4569.72	5456.3	6209.67	5043.1	-0.13207	0.127727	-1.034	0.301136	0.999996	1.87556e-06
NC_000001.11	180269663	180502577	-	7255	gene-ACBD6	ACBD6	protein_coding	84320	acyl-CoA binding domain containing 6	649.5	469	611	644.5	550.33	441	586.444	526.201	626.165	620.996	502.17	466.201	554.696	0.0924733	0.119325	0.774971	0.438357	0.999996	1.87556e-06
NC_000001.11	180269663	180274681	-	2657	gene-LHX4-AS1	LHX4-AS1	lncRNA	100527964	LHX4 antisense RNA 1	54.5	42	55	42.5	60	41	48.72	47.1225	56.3651	40.4997	54.7822	43.3429	48.4721	0.0575939	0.130731	0.440552	0.659537	0.999996	1.87556e-06
NC_000001.11	180415385	180427734	-	6211	gene-LOC105371637	LOC105371637	lncRNA	105371637		81.5	74.5	67.64	71	62.5	82	73.9822	83.0253	69.6878	68.4638	56.6082	86.6859	73.0755	0.0491723	0.131844	0.372957	0.709181	0.999996	1.87556e-06
NC_000001.11	180434796	180436802	+	1705	gene-VDAC1P4	VDAC1P4	pseudogene	7418	voltage dependent anion channel 1 pseudogene 4	44.63	65.65	52.27	53.42	73.5	78.23	40.6	74.0496	53.2907	51.1068	67.5647	82.4573	61.5115	-0.102231	0.128443	-0.79593	0.426073	0.999996	1.87556e-06
NC_000001.11	180632022	180890279	+	10638	gene-XPR1	XPR1	protein_coding	9213	xenotropic and polytropic retrovirus receptor 1	2190	2130.2	1980.5	2165.17	3131.16	2359.5	1975.87	2389.78	2029.14	2087.67	2858.72	2494.86	2306.01	-0.158706	0.117798	-1.34727	0.177892	0.999996	1.87556e-06
NC_000001.11	180949690	180954887	-	1449	gene-KIAA1614-AS1	KIAA1614-AS1	lncRNA	103344928	KIAA1614 antisense RNA 1	78.5	66	86	74	90.5	67	70.3733	74.0496	88.1346	71.3567	82.1732	70.8287	76.1527	0.0261931	0.131623	0.199001	0.842262	0.999996	1.87556e-06
NC_000001.11	180972712	181023121	-	5148	gene-STX6	STX6	protein_coding	10228	syntaxin 6	3607.5	2833.5	3444	3457.25	3403.5	3232.5	3255.22	3179.64	3529.48	3333.51	3107.97	3416.69	3303.75	0.0132178	0.0946781	0.139607	0.88897	0.999996	1.87556e-06
NC_000001.11	181033392	181061938	+	8009	gene-MR1	MR1	protein_coding	3140	major histocompatibility complex%2C class I-related	3261.99	2302.23	2620.02	2897.32	2594.59	2236.18	2943.05	2582.76	2685.03	2793.52	2369.33	2363.78	2622.91	0.100891	0.104982	0.961032	0.336536	0.999996	1.87556e-06
NC_000001.11	181088700	181092900	+	4201	gene-IER5	IER5	protein_coding	51278	immediate early response 5	2303.5	2405	3203	2456.83	3320.25	3058.5	2078.72	2698.32	3282.5	2369.23	3031.28	3232.75	2782.13	-0.0625037	0.1274	-0.490611	0.623701	0.999996	1.87556e-06
NC_000001.11	182335858	182336514	+	657	gene-EIF1P3	EIF1P3	pseudogene	730144	eukaryotic translation initiation factor 1 pseudogene 3	67.92	126.68	81.22	106.67	125.12	120.87	61.3511	142.489	83.0104	103.178	114.13	127.915	105.345	-0.109243	0.129296	-0.844904	0.398165	0.999996	1.87556e-06
NC_000001.11	182378093	182392206	-	8767	gene-GLUL	GLUL	protein_coding	2752	glutamate-ammonia ligase	238826	94690.7	128600	209424	105721	113194	215474	106240	131792	201943	96527.1	119662	145273	0.0494373	0.13027	0.379498	0.704318	0.999996	1.87556e-06
NC_000001.11	182573634	182589285	-	5034	gene-RNASEL	RNASEL	protein_coding	6041	ribonuclease L	927.25	711	899	771.08	931.25	769	836.36	797.716	921.314	743.46	850.037	812.944	826.972	0.0691309	0.106077	0.651703	0.514593	0.999996	1.87556e-06
NC_000001.11	182598623	182604389	-	2408	gene-RGS16	RGS16	protein_coding	6004	regulator of G protein signaling 16	1827.67	3868.25	2118.25	2912.98	6746.17	3560.08	1649.26	4339.76	2170.57	2808.95	6159.34	3763.44	3481.88	-0.118027	0.102528	-1.15116	0.249665	0.999996	1.87556e-06
NC_000001.11	182789449	182830384	+	3166	gene-NPL	NPL	protein_coding	80896	N-acetylneuraminate pyruvate lyase	6581	4287	4813	5405.5	4794.33	4161	5937.52	4809.86	4932.46	5212.9	4377.09	4398.78	4944.77	0.126575	0.111312	1.13711	0.255491	0.999996	1.87556e-06
NC_000001.11	182839347	182887982	+	4630	gene-DHX9	DHX9	protein_coding	1660	DExH-box helicase 9	5551.67	4074.33	4788.33	5050.33	5143.33	4434.83	5009.13	4570.88	4906.84	4869.61	4695.74	4688.44	4790.11	0.0204294	0.0890946	0.2293	0.818636	0.999996	1.87556e-06
NC_000001.11	182941306	182942522	-	1217	gene-HMGN1P4	HMGN1P4	pseudogene	100036575	high mobility group nucleosome binding domain 1 pseudogene 4	148.22	85.11	104.19	121.84	105.42	93.38	133.529	95.3669	106.581	117.642	95.8688	98.3145	107.884	0.060836	0.131071	0.464145	0.642544	0.999996	1.87556e-06
NC_000001.11	183023420	183145592	+	7929	gene-LAMC1	LAMC1	protein_coding	3915	laminin subunit gamma 1	5322	4062	4606	5047	5303	4599	4801.62	4557.42	4720.32	4866.72	4841.83	4861.81	4774.95	-0.0436334	0.0844874	-0.516448	0.605541	0.999996	1.87556e-06
NC_000001.11	183471993	183554193	+	7117	gene-SMG7	SMG7	protein_coding	9887	SMG7 nonsense mediated mRNA decay factor	2633	2560	2545	2704	3231.08	2740	2375.55	2872.23	2608.17	2607.41	2950.02	2896.58	2718.33	-0.0854857	0.104454	-0.818405	0.413126	0.999996	1.87556e-06
NC_000001.11	183555562	183590914	-	2570	gene-NCF2	NCF2	protein_coding	4688	neutrophil cytosolic factor 2	10519	10652	8025	9657.5	11970	6904	9490.47	11951.2	8224.18	9313.01	10929	7298.53	9534.4	0.0681205	0.126929	0.536682	0.591487	0.999996	1.87556e-06
NC_000001.11	183620846	183635783	-	7275	gene-ARPC5	ARPC5	protein_coding	10092	actin related protein 2/3 complex subunit 5	13934.8	12012.8	14937	12789.8	15086.3	14935.1	12572.5	13478.1	15307.7	12333.1	13774.1	15788.5	13875.7	-0.0142319	0.111899	-0.127185	0.898794	0.999996	1.87556e-06
NC_000001.11	183636094	183928543	+	5420	gene-RGL1	RGL1	protein_coding	23179	ral guanine nucleotide dissociation stimulator like 1	16552	9457	12724	12044.5	9263.5	11484.3	14933.6	10610.4	13039.8	11613.8	8458.37	12140.2	11799.4	0.170773	0.125327	1.36262	0.173001	0.999996	1.87556e-06
NC_000001.11	183929662	184037728	-	5807	gene-COLGALT2	COLGALT2	protein_coding	23127	collagen beta%281-O%29galactosyltransferase 2	93	19	55	60	31	45	83.9066	21.3173	56.3651	57.8568	28.3041	47.5715	49.2202	0.0635466	0.110333	0.575956	0.564645	0.999996	1.87556e-06
NC_000001.11	184051730	184097485	+	3912	gene-TSEN15	TSEN15	protein_coding	116461	tRNA splicing endonuclease subunit 15	432	311.5	354	377	431.5	352	389.76	350.053	362.786	363.533	394.432	372.115	372.113	-0.0269417	0.110111	-0.244677	0.806707	0.999996	1.87556e-06
NC_000001.11	184387029	184629019	+	10293	gene-C1orf21	C1orf21	protein_coding	81563	chromosome 1 open reading frame 21	6452	4478	6836.83	6082	5711.5	7107	5821.13	5024.15	7006.7	5864.75	5215.26	7513.13	6074.19	-0.0387258	0.124835	-0.310215	0.756397	0.999996	1.87556e-06
NC_000001.11	184538781	184543189	+	2471	gene-LOC102724857	LOC102724857	lncRNA	102724857		260	239	282	223	315	334	234.578	268.149	288.999	215.034	287.606	353.086	274.576	-0.0659955	0.129733	-0.508704	0.61096	0.999996	1.87556e-06
NC_000001.11	184566487	184567858	+	1372	gene-LOC100129573	LOC100129573	pseudogene	100129573	tRNA methyltransferase 2 homolog B %28S. cerevisiae%29 pseudogene	81	45	96	75	79	88	73.08	50.4884	98.3828	72.321	72.1298	93.0287	76.5718	-0.0395071	0.130389	-0.302995	0.761894	0.999996	1.87556e-06
NC_000001.11	184690237	184754907	-	8733	gene-EDEM3	EDEM3	protein_coding	80267	ER degradation enhancing alpha-mannosidase like protein 3	3651.75	3758	4100.25	3998	5138	4763.5	3294.91	4216.34	4201.76	3855.19	4691.18	5036.24	4215.94	-0.15411	0.118308	-1.30261	0.192706	0.999996	1.87556e-06
NC_000001.11	184791032	184974508	-	7213	gene-NIBAN1	NIBAN1	protein_coding	116496	niban apoptosis regulator 1	18673	14539.6	14744.6	15622	15899.6	12908.6	16847.2	16313.4	15111	15064	14517.3	13646.7	15249.9	0.136111	0.0928854	1.46537	0.142821	0.999996	1.87556e-06
NC_000001.11	185045430	185102603	+	5027	gene-RNF2	RNF2	protein_coding	6045	ring finger protein 2	847.11	837	941.82	866.17	1190	1071	764.182	939.083	965.381	835.066	1086.51	1132.2	953.738	-0.135269	0.121536	-1.113	0.265708	0.999996	1.87556e-06
NC_000001.11	185118085	185157098	-	5651	gene-TRMT1L	TRMT1L	protein_coding	81627	tRNA methyltransferase 1 like	1655	1452	1399	1516.25	1830	1628	1493.18	1629.09	1433.72	1461.85	1670.86	1721.03	1568.29	-0.0736811	0.104384	-0.705866	0.480271	0.999996	1.87556e-06
NC_000001.11	185157060	185291781	+	7589	gene-SWT1	SWT1	protein_coding	54823	SWT1 RNA endoribonuclease homolog	532	562	554	541	656	648	479.982	630.544	567.75	521.675	598.952	685.03	580.655	-0.0738125	0.121445	-0.607787	0.543329	0.999996	1.87556e-06
NC_000001.11	185226747	185227772	-	1026	gene-RPL5P5	RPL5P5	pseudogene	730213	ribosomal protein L5 pseudogene 5	79.24	58.73	45	69.52	66.82	54.07	71.2755	66.1958	46.1169	67.4996	61.1734	57.0858	61.5578	-0.00735287	0.131387	-0.0559635	0.955371	0.999996	1.87556e-06
NC_000001.11	186311652	186375253	-	9636	gene-TPR	TPR	protein_coding	7175	translocated promoter region%2C nuclear basket protein	9488	6944.5	7950.5	9436.75	9346.17	8479	8560.28	7790.91	8147.32	9099.91	8533.23	8963.53	8515.86	-0.102801	0.0893162	-1.15098	0.249739	0.999996	1.87556e-06
NC_000001.11	186375758	186421375	+	3997	gene-ODR4	ODR4	protein_coding	54953	odr-4 GPCR localization factor homolog	1241.5	1183	1260	1317.52	1565	1456.5	1120.56	1327.28	1291.27	1270.92	1428.9	1539.2	1329.69	-0.141224	0.109484	-1.2899	0.197084	0.999996	1.87556e-06
NC_000001.11	186671791	186680423	-	4510	gene-PTGS2	PTGS2	protein_coding	5743	prostaglandin-endoperoxide synthase 2	16621	65116.5	51821	43015	148548	125258	14995.8	73057.8	53107.2	41478.5	135630	132416	75114.1	-0.144253	0.0891815	-1.61752	0.105766	0.999996	1.87556e-06
NC_000001.11	186828949	186988981	+	3035	gene-PLA2G4A	PLA2G4A	protein_coding	5321	phospholipase A2 group IVA	933	848	886	999	1251	1143	841.773	951.425	907.991	963.315	1142.21	1208.32	1002.5	-0.227819	0.110684	-2.05829	0.0395623	0.999996	1.87556e-06
NC_000001.11	192158462	192187172	+	3529	gene-RGS18	RGS18	protein_coding	64407	regulator of G protein signaling 18	188	141	138	262	197	170	169.618	158.197	141.425	252.641	179.868	179.715	180.244	-0.229458	0.129269	-1.77504	0.0758915	0.999996	1.87556e-06
NC_000001.11	192575773	192580024	+	1352	gene-RGS1	RGS1	protein_coding	5996	regulator of G protein signaling 1	2447	2200.75	1204	3026.5	3166	1604	2207.74	2469.44	1233.88	2917.91	2890.67	1695.66	2235.88	-0.159343	0.131522	-1.21153	0.225691	0.999996	1.87556e-06
NC_000001.11	192716135	192716683	+	549	gene-RPS27AP5	RPS27AP5	pseudogene	100271374	ribosomal protein S27a pseudogene 5	144.54	128.53	147.7	175.21	179.04	158.18	130.822	144.733	151.673	168.749	163.433	167.029	154.407	-0.152392	0.123614	-1.23281	0.217648	0.999996	1.87556e-06
NC_000001.11	192716328	192716390	+	63	gene-MIR4426	MIR4426	miRNA	100616345	microRNA 4426	71.17	53.31	60.83	73.85	72.21	52.31	64.0577	59.4641	62.514	71.3567	65.7386	54.9715	63.0171	-0.023484	0.131885	-0.178065	0.858672	0.999996	1.87556e-06
NC_000001.11	193012254	193060140	-	7879	gene-UCHL5	UCHL5	protein_coding	51377	ubiquitin C-terminal hydrolase L5	1106	837	864	1115	977	920.33	997.857	939.083	885.445	1075.17	892.036	972.573	960.361	-0.0461826	0.107162	-0.430961	0.666496	0.999996	1.87556e-06
NC_000001.11	193059454	193091777	+	9751	gene-RO60	RO60	protein_coding	6738	Ro60%2C Y RNA binding protein	3826.38	3524.03	4187.53	4012.04	4900.92	5011.52	3451.9	3953.8	4291.95	3868.69	4474.79	5298.41	4223.26	-0.160783	0.117799	-1.36489	0.172287	0.999996	1.87556e-06
NC_000001.11	193096465	193106114	-	1285	gene-GLRX2	GLRX2	protein_coding	51022	glutaredoxin 2	250	231.5	257	231	288	204	225.555	260.296	263.379	222.749	262.954	215.658	241.765	0.0642287	0.121582	0.528277	0.597307	0.999996	1.87556e-06
NC_000001.11	193122031	193254815	+	6103	gene-CDC73	CDC73	protein_coding	79577	cell division cycle 73	3396.5	3019.5	3286	3404	4031	3717.5	3063.94	3388.33	3367.56	3282.41	3680.45	3930.46	3452.19	-0.122273	0.102077	-1.19785	0.230974	0.999996	1.87556e-06
NC_000001.11	194188904	194190569	+	1666	gene-EEF1A1P14	EEF1A1P14	pseudogene	647167	eukaryotic translation elongation factor 1 alpha 1 pseudogene 14	624.91	432.7	603.23	615.39	570.36	563.14	563.889	485.81	617.967	593.032	520.431	595.172	562.717	-0.0252355	0.115041	-0.219361	0.826369	0.999996	1.87556e-06
NC_000001.11	196651878	196747504	+	4497	gene-CFH	CFH	protein_coding	3075	complement factor H	248.33	135.17	188.5	221.33	189	202.67	223.751	151.465	192.666	213.106	172.564	214.6	194.692	-0.0456913	0.129092	-0.353944	0.723381	0.999996	1.87556e-06
NC_000001.11	197084127	197146694	-	10888	gene-ASPM	ASPM	protein_coding	259266	assembly factor for spindle microtubules	855	189	212	806	196	232	771.4	212.051	217.262	777.209	178.955	245.258	400.356	-4.39968e-05	0.0743362	-0.000591861	0.999528	0.999996	1.87556e-06
NC_000001.11	197153682	197201390	-	9883	gene-ZBTB41	ZBTB41	protein_coding	360023	zinc finger and BTB domain containing 41	1444	1436	1644	1520	1946	1933	1302.81	1611.14	1684.8	1465.7	1776.77	2043.46	1647.45	-0.139363	0.121643	-1.14567	0.25193	0.999996	1.87556e-06
NC_000001.11	197222126	197223540	+	1415	gene-LOC127011	LOC127011	pseudogene	127011	ATPase H%2B transporting accessory protein 2 pseudogene	51	41.17	46.5	47.5	49.5	47.5	46.0133	46.0005	47.1417	46.2854	45.6518	50.7429	46.9726	-0.0157614	0.13132	-0.120022	0.904465	0.999996	1.87556e-06
NC_000001.11	197504748	197782138	-	24425	gene-DENND1B	DENND1B	protein_coding	163486	DENN domain containing 1B	2498	3323	2440.33	2594	4021.33	3404.5	2253.75	3728.28	2500.56	2501.34	3671.32	3598.52	3042.3	-0.11588	0.130681	-0.886746	0.375216	0.999996	1.87556e-06
NC_000001.11	197746555	197747503	-	949	gene-FAM204BP	FAM204BP	pseudogene	100420875	family with sequence similarity 204 member B%2C pseudogene	46.5	39	28.5	39	54.5	46.5	41.5022	43.7566	28.695	37.6069	49.3039	48.6287	41.5822	-0.0957003	0.128205	-0.746461	0.455389	0.999996	1.87556e-06
NC_000001.11	198156998	198322420	+	6213	gene-NEK7	NEK7	protein_coding	140609	NIMA related kinase 7	2825	2727	3078	2834.5	3867	3748	2548.78	3059.59	3154.4	2732.77	3530.71	3962.18	3164.74	-0.154323	0.121695	-1.2681	0.204761	0.999996	1.87556e-06
NC_000001.11	198638968	198757476	+	7416	gene-PTPRC	PTPRC	protein_coding	5788	protein tyrosine phosphatase receptor type C	51695.6	36733.2	47575.9	47389	45116.4	48867.7	46641.3	41213.1	48756.9	45696.2	41192.5	51660.5	45860.1	-0.0159274	0.108449	-0.146865	0.883239	0.999996	1.87556e-06
NC_000001.11	198808003	198937429	-	604	gene-MIR181A1HG	MIR181A1HG	lncRNA	100131234	MIR181A1 host gene	199	102	176	154	148	161	179.542	114.44	180.368	148.499	135.129	170.2	154.697	0.0372707	0.131327	0.283801	0.776563	0.999996	1.87556e-06
NC_000001.11	200404951	200410036	-	4864	gene-ZNF281	ZNF281	protein_coding	23528	zinc finger protein 281	2221	2266.5	2326	2139	2803.5	2767	2003.83	2542.37	2383.73	2062.59	2560.15	2925.12	2412.97	-0.0860897	0.121107	-0.710855	0.477174	0.999996	1.87556e-06
NC_000001.11	200551497	200620791	-	7958	gene-KIF14	KIF14	protein_coding	9928	kinesin family member 14	363.33	142.83	137	361.04	166.83	180.38	327.506	160.441	140.4	348.105	152.477	190.286	219.869	-0.0436917	0.123448	-0.353929	0.723392	0.999996	1.87556e-06
NC_000001.11	200640805	200669998	-	3553	gene-DDX59	DDX59	protein_coding	83479	DEAD-box helicase 59	1070	1060	1086	993	1294	1044	965.377	1189.28	1112.95	957.53	1181.47	1103.66	1085.05	0.00782721	0.113357	0.0690491	0.944951	0.999996	1.87556e-06
NC_000001.11	200738905	200860707	+	8041	gene-CAMSAP2	CAMSAP2	protein_coding	23271	calmodulin regulated spectrin associated protein family member 2	3079	3478.5	3425	2860	4370	3740	2777.94	3902.19	3510.01	2757.84	3989.97	3953.72	3481.94	-0.0454263	0.12649	-0.359131	0.719497	0.999996	1.87556e-06
NC_000001.11	200969390	201023714	-	10114	gene-KIF21B	KIF21B	protein_coding	23046	kinesin family member 21B	821	860	929	836	1248	848	740.724	964.889	952.058	806.138	1139.47	896.459	916.623	-0.0650797	0.124396	-0.523165	0.600859	0.999996	1.87556e-06
NC_000001.11	201134771	201171625	-	2514	gene-TMEM9	TMEM9	protein_coding	252839	transmembrane protein 9	350	242	360	345	350	321	315.778	271.515	368.935	332.676	319.563	339.343	324.635	-0.0360213	0.120409	-0.299159	0.764819	0.999996	1.87556e-06
NC_000001.11	201190780	201228952	+	12337	gene-IGFN1	IGFN1	protein_coding	91156	immunoglobulin like and fibronectin type III domain containing 1	76	48	28	60	58	15	68.5688	53.8543	28.695	57.8568	52.9561	15.8572	46.298	0.0544868	0.108534	0.502026	0.615649	0.999996	1.87556e-06
NC_000001.11	201380833	201399324	-	2627	gene-LAD1	LAD1	protein_coding	3898	ladinin 1	543	423	564	540	528	476	489.906	474.591	577.999	520.711	482.083	503.201	508.082	0.0266148	0.11181	0.238037	0.811853	0.999996	1.87556e-06
NC_000001.11	201464278	201469188	-	2847	gene-PHLDA3	PHLDA3	protein_coding	23612	pleckstrin homology like domain family A member 3	741.5	582	308.5	618.17	581.17	180	669.449	652.983	315.645	595.925	530.474	190.286	492.46	0.0975403	0.122042	0.799239	0.424152	0.999996	1.87556e-06
NC_000001.11	201483530	201507123	-	2188	gene-CSRP1	CSRP1	protein_coding	1465	cysteine and glycine rich protein 1	2072	2010	2179	2069	2267	1731	1869.4	2255.15	2233.08	1995.09	2069.85	1829.92	2042.08	0.0862941	0.106408	0.810977	0.417379	0.999996	1.87556e-06
NC_000001.11	201507213	201534784	+	4360	gene-LOC107985246	LOC107985246	lncRNA	107985246	uncharacterized LOC107985246	90.5	64.83	99.5	69	98	103	81.2	72.9276	102.482	66.5353	89.4775	108.886	86.9181	-0.0203081	0.131669	-0.154236	0.877424	0.999996	1.87556e-06
NC_000001.11	201519904	201520602	+	699	gene-RPS10P7	RPS10P7	transcribed_pseudogene	376693	ribosomal protein S10 pseudogene 7	59.35	27.27	41.95	45.74	39.31	24.9	53.2311	30.293	43.0425	44.3569	35.6084	26.4286	38.8267	0.0846447	0.124284	0.681057	0.495835	0.999996	1.87556e-06
NC_000001.11	201648322	201826974	+	13200	gene-NAV1	NAV1	protein_coding	89796	neuron navigator 1	11421.9	7155.6	9260.39	10766.6	10240.6	8904.9	10305.2	8028.77	9489.84	10382.4	9350.4	9413.87	9495.08	-0.0526219	0.108105	-0.486764	0.626425	0.999996	1.87556e-06
NC_000001.11	201829157	201884291	+	11416	gene-IPO9	IPO9	protein_coding	55705	importin 9	2043.68	1496.59	1845.2	1787.25	1871.23	1707.18	1844.14	1679.58	1890.79	1723.17	1708.29	1804.55	1775.09	0.0411297	0.0958318	0.429187	0.667787	0.999996	1.87556e-06
NC_000001.11	201888669	201892587	+	1545	gene-SHISA4	SHISA4	protein_coding	149345	shisa family member 4	76	49	54	68	58	42.75	68.5688	54.9762	55.3403	65.571	52.9561	45.4572	57.1449	0.0572972	0.131247	0.436561	0.66243	0.999996	1.87556e-06
NC_000001.11	201955503	201970664	+	1650	gene-TIMM17A	TIMM17A	protein_coding	10440	translocase of inner mitochondrial membrane 17A	1439.25	1173	1049	1350	1547.5	944	1298.3	1316.06	1075.04	1301.78	1413.38	997.945	1233.75	-0.00671218	0.12163	-0.0551854	0.955991	0.999996	1.87556e-06
NC_000001.11	201982648	202006143	+	2701	gene-RNPEP	RNPEP	protein_coding	6051	arginyl aminopeptidase	2214.33	1893	2020.83	2071.5	2257.5	1949.25	1997.52	2123.88	2071.16	1997.99	2061.64	2060.38	2052.09	0.0145898	0.0892911	0.163396	0.870207	0.999996	1.87556e-06
NC_000001.11	201991334	201993611	+	2187	gene-LOC112268254	LOC112268254	lncRNA	112268254		226	206.58	226.5	191.14	223.5	225.25	203.902	232.246	231.609	184.177	204.52	237.858	215.719	0.0620877	0.123457	0.50291	0.615027	0.999996	1.87556e-06
NC_000001.11	202133404	202144743	-	1795	gene-ARL8A	ARL8A	protein_coding	127829	ADP ribosylation factor like GTPase 8A	2733	2807.83	3121	3010	3207	3050.5	2465.77	3150.47	3198.46	2902.48	2928.11	3224.29	2978.26	-0.0297551	0.112117	-0.265394	0.790706	0.999996	1.87556e-06
NC_000001.11	202147012	202161588	-	4463	gene-PTPN7	PTPN7	protein_coding	5778	protein tyrosine phosphatase non-receptor type 7	1129	939	563	1115	1311	563	1018.61	1053.52	576.974	1075.17	1196.99	595.172	919.407	-0.050677	0.131003	-0.386838	0.698876	0.999996	1.87556e-06
NC_000001.11	202348699	202592702	+	31797	gene-PPP1R12B	PPP1R12B	protein_coding	4660	protein phosphatase 1 regulatory subunit 12B	639.53	681.43	635.78	569.08	751.17	584.33	577.422	764.057	651.786	548.675	685.69	617.373	640.834	0.0746587	0.119506	0.624727	0.532151	0.999996	1.87556e-06
NC_000001.11	202471806	202472150	-	345	gene-RPS27P8	RPS27P8	pseudogene	653805	ribosomal protein S27 pseudogene 8	578.12	442.63	524.6	576.7	569.92	569.88	521.484	497.03	538.031	556.389	520.431	602.572	539.323	-0.0859109	0.107185	-0.80152	0.42283	0.999996	1.87556e-06
NC_000001.11	202724495	202809470	-	10908	gene-KDM5B	KDM5B	protein_coding	10765	lysine demethylase 5B	1458.83	1360	1568.5	1495.5	1770.5	1777.62	1316.34	1525.87	1606.92	1442.56	1616.07	1879.6	1564.56	-0.111798	0.11531	-0.96955	0.332271	0.999996	1.87556e-06
NC_000001.11	202767103	202767532	-	430	gene-LOC100506672	LOC100506672	pseudogene	100506672	cytochrome c oxidase subunit 7C pseudogene	126.92	97.58	108	113.7	144.5	123.71	114.582	109.952	110.681	109.928	131.477	131.086	117.951	-0.0941144	0.127865	-0.736045	0.461703	0.999996	1.87556e-06
NC_000001.11	202878282	202889149	-	3119	gene-RABIF	RABIF	protein_coding	5877	RAB interacting factor	335	321	353	298	331	355	302.244	360.15	361.762	287.355	302.215	375.286	331.502	0.0590388	0.122394	0.482365	0.629546	0.999996	1.87556e-06
NC_000001.11	202891116	202928628	-	3514	gene-KLHL12	KLHL12	protein_coding	59349	kelch like family member 12	1572	1372.17	1794.17	1486.17	1657.67	1697.17	1418.29	1539.33	1838.53	1432.92	1513.81	1793.97	1589.48	0.0123331	0.116838	0.105557	0.915934	0.999996	1.87556e-06
NC_000001.11	202940825	202958572	-	2449	gene-ADIPOR1	ADIPOR1	protein_coding	51094	adiponectin receptor 1	3913	3323	3844.5	4165.5	4143	3941	3530.39	3728.28	3939.41	4017.19	3782.71	4166.21	3860.7	-0.0813234	0.0942493	-0.862853	0.388218	0.999996	1.87556e-06
NC_000001.11	202961873	202967257	-	1624	gene-CYB5R1	CYB5R1	protein_coding	51706	cytochrome b5 reductase 1	573	520.17	647	650	594.5	564	516.973	583.421	663.059	626.782	542.343	596.23	588.135	-0.00146864	0.115235	-0.0127447	0.989831	0.999996	1.87556e-06
NC_000001.11	203007367	203024848	+	3526	gene-TMEM183A	TMEM183A	protein_coding	92703	transmembrane protein 183A	822.25	687.2	672.67	764.48	882.75	715.42	741.626	770.789	689.704	736.71	806.211	755.858	750.15	-0.050842	0.102454	-0.496244	0.619722	0.999996	1.87556e-06
NC_000001.11	203026491	203078736	+	6827	gene-PPFIA4	PPFIA4	protein_coding	8497	PTPRF interacting protein alpha 4	584	258	429.75	503	379	320	526.897	289.467	440.673	485.033	346.041	338.286	404.399	0.0551387	0.131761	0.418476	0.675599	0.999996	1.87556e-06
NC_000001.11	203167811	203175826	-	1818	gene-MYBPH	MYBPH	protein_coding	4608	myosin binding protein H	103	74	33.25	68	61.25	24	92.9288	83.0253	33.8191	65.571	55.6952	25.3715	59.4018	0.128003	0.114186	1.12101	0.262285	0.999996	1.87556e-06
NC_000001.11	203178931	203186704	-	1747	gene-CHI3L1	CHI3L1	protein_coding	1116	chitinase 3 like 1	39696.8	31678.8	16197.8	39840.1	38273.5	15955	35815.5	35542.7	16600	38416.9	34945.5	16866.7	29697.9	-0.0140217	0.128109	-0.109452	0.912844	0.999996	1.87556e-06
NC_000001.11	203216079	203229673	-	2476	gene-CHIT1	CHIT1	protein_coding	1118	chitinase 1	13247.5	9678.5	6497.25	13306.8	12097.5	5562	11952.6	10858.4	6658.26	12831.7	11045.9	5879.84	9871.11	-0.0062321	0.131033	-0.0475613	0.962066	0.999996	1.87556e-06
NC_000001.11	203305519	203309602	+	2729	gene-BTG2	BTG2	protein_coding	7832	BTG anti-proliferation factor 2	5566	5865.5	6655	6229	7928	6333	5021.77	6581.44	6820.18	6006.5	7238.55	6694.9	6393.89	-0.083333	0.117194	-0.711068	0.477042	0.999996	1.87556e-06
NC_000001.11	203353283	203353783	-	501	gene-LOC100131747	LOC100131747	pseudogene	100131747	small EDRK-rich factor 2 pseudogene	37.33	31.25	37.92	41.08	52.33	48.83	33.3822	34.7809	38.9432	39.5355	47.4779	51.8001	40.9866	-0.151995	0.129622	-1.17261	0.240953	0.999996	1.87556e-06
NC_000001.11	203626787	203744081	+	9295	gene-ATP2B4	ATP2B4	protein_coding	493	ATPase plasma membrane Ca2%2B transporting 4	2376	1698.14	1768	2246	1979.5	1721	2143.68	1905.09	1811.88	2165.77	1807.81	1819.35	1942.26	0.0132639	0.109093	0.121584	0.903229	0.999996	1.87556e-06
NC_000001.11	203795623	203854126	+	6234	gene-ZC3H11A	ZC3H11A	protein_coding	9877	zinc finger CCCH-type containing 11A	5235.59	5576.41	6311.49	5763.43	7422.42	7193.07	4724.03	6256.07	6467.64	5557.14	6776.55	7604.04	6230.91	-0.131474	0.122742	-1.07114	0.284107	0.999996	1.87556e-06
NC_000001.11	203797523	203801074	+	3552	gene-ZBED6	ZBED6	protein_coding	100381270	zinc finger BED-type containing 6	2540	2578	3028	2732	3633	3420	2291.64	2892.42	3103.16	2634.41	3317.06	3615.43	2975.69	-0.142299	0.122363	-1.16292	0.244862	0.999996	1.87556e-06
NC_000001.11	203861599	203871152	+	1713	gene-SNRPE	SNRPE	protein_coding	6635	small nuclear ribonucleoprotein polypeptide E	353.43	247.33	261.32	355.95	314.64	272.65	318.484	277.125	267.478	343.284	287.606	288.601	297.096	-0.0640032	0.119686	-0.534762	0.592815	0.999996	1.87556e-06
NC_000001.11	204073096	204127743	+	4095	gene-SOX13	SOX13	protein_coding	9580	SRY-box transcription factor 13	149	139	77	125	123	75	134.431	155.953	78.9112	120.535	112.303	79.2859	113.57	0.102566	0.130487	0.786024	0.431853	0.999996	1.87556e-06
NC_000001.11	204346757	204347298	-	542	gene-RPL21P19	RPL21P19	pseudogene	641293	ribosomal protein L21 pseudogene 19	268.73	159.85	154.99	251.23	206.92	159.81	242.698	179.514	158.847	242.034	188.998	169.143	196.872	-0.0248771	0.131168	-0.189658	0.849577	0.999996	1.87556e-06
NC_000001.11	204398684	204412454	-	6900	gene-PPP1R15B	PPP1R15B	protein_coding	84919	protein phosphatase 1 regulatory subunit 15B	4498.7	7082.81	6114.78	6149.9	9789.55	8582.69	4059.1	7946.87	6266.78	5930.32	8938.62	9073.47	7035.86	-0.199815	0.131842	-1.51556	0.12963	0.999996	1.87556e-06
NC_000001.11	204422633	204494815	-	9595	gene-PIK3C2B	PIK3C2B	protein_coding	5287	phosphatidylinositol-4-phosphate 3-kinase catalytic subunit type 2 beta	101	83.25	55	88	94	46	91.1244	93.123	56.3651	84.8566	85.8254	48.6287	76.6539	0.0513987	0.128868	0.398847	0.690006	0.999996	1.87556e-06
NC_000001.11	204516377	204558120	+	10508	gene-MDM4	MDM4	protein_coding	4194	MDM4 regulator of p53	2610.83	2084.66	2448.17	2245.48	2645.21	2447.8	2355.7	2339.29	2508.76	2164.81	2414.98	2587.89	2395.24	0.00606695	0.100852	0.0601567	0.952031	0.999996	1.87556e-06
NC_000001.11	204559586	204628442	+	15372	gene-LOC105371692	LOC105371692	lncRNA	105371692		238	226.87	196.33	209.45	277.65	230.08	214.729	254.686	200.865	201.534	253.824	243.143	228.13	-0.0404331	0.124757	-0.324095	0.745866	0.999996	1.87556e-06
NC_000001.11	205086142	205122015	-	4404	gene-RBBP5	RBBP5	protein_coding	5929	RB binding protein 5%2C histone lysine methyltransferase complex subunit	1212.98	1069.99	1149.42	1189.52	1462.53	1136.43	1094.39	1200.5	1177.52	1147.49	1335.77	1200.92	1192.77	-0.0700482	0.102532	-0.683186	0.494489	0.999996	1.87556e-06
NC_000001.11	205142497	205211702	-	8073	gene-DSTYK	DSTYK	protein_coding	25778	dual serine/threonine and tyrosine protein kinase	1157.18	1013.61	1047.17	1059.66	1419.49	1087.28	1043.87	1137.67	1072.99	1022.14	1295.6	1149.12	1120.23	-0.0715247	0.10922	-0.654867	0.512554	0.999996	1.87556e-06
NC_000001.11	205227946	205273343	+	5409	gene-TMCC2	TMCC2	protein_coding	9911	transmembrane and coiled-coil domain family 2	177	253	139	205	350	172	159.693	283.857	142.45	197.677	319.563	181.829	214.178	-0.104772	0.129566	-0.808634	0.418726	0.999996	1.87556e-06
NC_000001.11	205302059	205321745	-	3505	gene-NUAK2	NUAK2	protein_coding	81788	NUAK family kinase 2	245.33	116.67	139.2	225.03	173	113.37	221.044	131.27	142.45	216.963	157.955	119.457	164.857	0.00130041	0.131098	0.0099194	0.992086	0.999996	1.87556e-06
NC_000001.11	205351221	205351607	+	387	gene-SNRPGP10	SNRPGP10	pseudogene	100130289	small nuclear ribonucleoprotein polypeptide G pseudogene 10	112.93	79.63	93.82	121.45	111.12	85.18	101.951	89.7571	96.3331	116.678	101.347	89.8573	99.3206	-0.0552275	0.130293	-0.423872	0.671659	0.999996	1.87556e-06
NC_000001.11	205504593	205532793	+	4370	gene-CDK18	CDK18	protein_coding	5129	cyclin dependent kinase 18	474	425	371.17	464	408	262	427.653	476.835	380.208	447.426	372.519	276.972	396.935	0.138773	0.128508	1.07988	0.280197	0.999996	1.87556e-06
NC_000001.11	205607943	205632872	-	11847	gene-ELK4	ELK4	protein_coding	2005	ETS transcription factor ELK4	2403.58	2320.42	2308.31	2374.8	2894.73	2611.17	2168.94	2602.96	2365.29	2290.16	2643.24	2760.2	2471.8	-0.0852896	0.108193	-0.788306	0.430518	0.999996	1.87556e-06
NC_000001.11	205657851	205680509	-	3391	gene-SLC45A3	SLC45A3	protein_coding	85414	solute carrier family 45 member 3	103	73	46	122	95	34	92.9288	81.9033	47.1417	117.642	86.7384	35.9429	77.0496	-0.0316634	0.117473	-0.269537	0.787516	0.999996	1.87556e-06
NC_000001.11	205712822	205750220	-	6437	gene-NUCKS1	NUCKS1	protein_coding	64710	nuclear casein kinase and cyclin dependent kinase substrate 1	5656.67	3513.5	4235	5412.81	4489.5	4284.35	5103.87	3942.58	4340.11	5219.65	4099.53	4528.81	4539.09	-0.0360104	0.11576	-0.311077	0.755742	0.999996	1.87556e-06
NC_000001.11	205767986	205775487	-	3499	gene-RAB29	RAB29	protein_coding	8934	RAB29%2C member RAS oncogene family	2210.75	2310.43	2518.13	2210.06	3101.54	2892.91	1994.81	2591.74	2580.5	2131.06	2832.24	3058.32	2531.44	-0.109178	0.123912	-0.881092	0.378268	0.999996	1.87556e-06
NC_000001.11	205789095	205813759	-	5082	gene-SLC41A1	SLC41A1	protein_coding	254428	solute carrier family 41 member 1	628	619	634	744	903	843	566.595	694.495	649.736	717.424	824.472	891.173	723.983	-0.260155	0.114959	-2.26303	0.0236337	0.999996	1.87556e-06
NC_000001.11	205862079	205896087	+	3061	gene-LOC284581	LOC284581	lncRNA	284581	uncharacterized LOC284581	61.08	63.08	87.14	47.71	85.98	75.4	55.0355	70.6837	89.1594	46.2854	78.5211	79.2859	69.8285	0.028993	0.129231	0.22435	0.822485	0.999996	1.87556e-06
NC_000001.11	205957925	205958388	+	464	gene-LOC103021295	LOC103021295	lncRNA	103021295	uncharacterized LOC103021295	136.67	80	105	133.67	108.5	116.83	123.604	89.7571	107.606	129.213	98.6079	123.686	112.079	-0.0700994	0.131033	-0.534974	0.592668	0.999996	1.87556e-06
NC_000001.11	205976740	206003470	-	3695	gene-RAB7B	RAB7B	protein_coding	338382	RAB7B%2C member RAS oncogene family	1438	1270	619	1381	1563	581.5	1297.39	1424.89	634.364	1331.67	1427.08	615.258	1121.78	-0.00284517	0.127144	-0.0223776	0.982147	0.999996	1.87556e-06
NC_000001.11	206186179	206205346	-	5464	gene-FAM72A	FAM72A	protein_coding	729533	family with sequence similarity 72 member A	244.78	129.25	171.08	215.56	126.33	144.67	221.044	144.733	175.244	208.284	115.043	153.286	169.606	0.0896795	0.131805	0.680396	0.496254	0.999996	1.87556e-06
NC_000001.11	206203541	206464436	+	9582	gene-SRGAP2	SRGAP2	protein_coding	23380	SLIT-ROBO Rho GTPase activating protein 2	5955.36	4027.17	5261.59	5002.91	4365.25	4486.89	5372.73	4518.15	5392.6	4824.29	3985.4	4743.41	4806.1	0.135007	0.109631	1.23147	0.218146	0.999996	1.87556e-06
NC_000001.11	206470243	206496890	+	3589	gene-IKBKE	IKBKE	protein_coding	9641	inhibitor of nuclear factor kappa B kinase subunit epsilon	2528.5	1786.5	2163.5	2047.5	2040	1610	2280.82	2003.83	2217.71	1974.84	1862.59	1702	2006.97	0.188963	0.102013	1.85235	0.0639756	0.999996	1.87556e-06
NC_000001.11	206507531	206589448	+	4329	gene-RASSF5	RASSF5	protein_coding	83593	Ras association domain family member 5	1799	2067.5	1897	2246	2748	2147	1623.1	2320.22	1944.08	2165.77	2509.02	2269.69	2138.65	-0.171589	0.118604	-1.44674	0.14797	0.999996	1.87556e-06
NC_000001.11	206528893	206529766	+	874	gene-RPL7AP20	RPL7AP20	pseudogene	100271037	ribosomal protein L7a pseudogene 20	97.41	96.31	86.4	86.49	117.17	93.41	87.5155	107.709	88.1346	82.928	106.825	98.3145	95.2377	-0.0150824	0.131034	-0.115103	0.908364	0.999996	1.87556e-06
NC_000001.11	206572484	206612551	-	5477	gene-EIF2D	EIF2D	protein_coding	1939	eukaryotic translation initiation factor 2D	355	242	235	353	322	229	320.289	271.515	240.833	340.391	293.998	242.086	284.852	-0.0467145	0.127072	-0.367622	0.713155	0.999996	1.87556e-06
NC_000001.11	206635536	206655175	+	8328	gene-DYRK3	DYRK3	protein_coding	8444	dual specificity tyrosine phosphorylation regulated kinase 3	442.25	953.83	671	548.08	1545	1216.33	398.782	1070.35	687.654	528.425	1410.64	1285.49	896.891	-0.101659	0.100553	-1.011	0.312016	0.999996	1.87556e-06
NC_000001.11	206684905	206734283	+	3785	gene-MAPKAPK2	MAPKAPK2	protein_coding	9261	MAPK activated protein kinase 2	5804.75	7192.5	6828	7156.25	10063	8501	5237.4	8069.16	6997.47	6900.38	9187.88	8986.79	7563.18	-0.196293	0.126254	-1.55475	0.120006	0.999996	1.87556e-06
NC_000001.11	206695782	206696302	-	521	gene-RPS14P1	RPS14P1	pseudogene	100271063	ribosomal protein S14 pseudogene 1	98.08	82.67	89.25	90.42	105.5	84.75	88.4177	93.123	91.209	86.7852	96.7818	89.8573	91.029	-0.00301785	0.129753	-0.0232584	0.981444	0.999996	1.87556e-06
NC_000001.11	206767602	206772494	-	2203	gene-IL10	IL10	protein_coding	3586	interleukin 10	1457.75	3946.48	3127.1	2385.44	5963.17	5417.56	1315.44	4427.27	3204.61	2299.81	5444.43	5727.61	3736.53	-0.0906277	0.0954042	-0.949934	0.342146	0.999996	1.87556e-06
NC_000001.11	206770773	206842981	+	3279	gene-IL19	IL19	protein_coding	29949	interleukin 19	37	321	207	99	617	366	33.3822	360.15	212.138	95.4637	563.343	386.915	275.232	-0.0460478	0.062456	-0.737285	0.460949	0.999996	1.87556e-06
NC_000001.11	206897404	206904139	+	2018	gene-IL24	IL24	protein_coding	11009	interleukin 24	8	74	90	18.33	269	216	7.21777	83.0253	92.2338	17.357	245.607	228.343	112.297	-0.0556918	0.0527558	-1.05565	0.291127	0.999996	1.87556e-06
NC_000001.11	206903282	206922001	-	3057	gene-FCMR	FCMR	protein_coding	9214	Fc fragment of IgM receptor	1464	1265.83	690	1441	1673	670	1320.85	1420.41	707.126	1389.53	1527.51	708.287	1178.95	-0.0295203	0.129593	-0.227793	0.819807	0.999996	1.87556e-06
NC_000001.11	206928522	206946466	-	4317	gene-PIGR	PIGR	protein_coding	5284	polymeric immunoglobulin receptor	131.79	78.2	86	126.93	134	95	119.093	87.5132	88.1346	122.464	122.347	100.429	106.663	-0.124446	0.13117	-0.948741	0.342752	0.999996	1.87556e-06
NC_000001.11	207043849	207052980	-	6521	gene-YOD1	YOD1	protein_coding	55432	YOD1 deubiquitinase	678.5	758	763	747	1016	932.5	611.706	850.448	781.938	720.317	927.645	985.259	812.885	-0.152764	0.124921	-1.22288	0.221375	0.999996	1.87556e-06
NC_000001.11	207053063	207081027	+	11697	gene-PFKFB2	PFKFB2	protein_coding	5208	6-phosphofructo-2-kinase/fructose-2%2C6-biphosphatase 2	621	367	565	573	487	472.3	560.28	411.761	579.024	552.532	444.649	498.972	507.869	0.0357509	0.124019	0.288269	0.773141	0.999996	1.87556e-06
NC_000001.11	207321674	207360966	+	3383	gene-CD55	CD55	protein_coding	1604	CD55 molecule %28Cromer blood group%29	2044	3173.67	3582	3418	5166.5	5882.2	1844.14	3561.11	3670.91	3295.91	4716.74	6218.13	3884.49	-0.291507	0.131236	-2.22124	0.0263349	0.999996	1.87556e-06
NC_000001.11	207496157	207641765	+	9937	gene-CR1	CR1	protein_coding	1378	complement C3b/C4b receptor 1 %28Knops blood group%29	6456.91	3485.65	5084.33	7355.73	4491.88	5541.47	5825.65	3911.16	5210.19	7093.24	4101.36	5857.64	5333.21	-0.108646	0.13051	-0.832475	0.405141	0.999996	1.87556e-06
NC_000001.11	207645133	207723703	+	1829	gene-CR1L	CR1L	protein_coding	1379	complement C3b/C4b receptor 1 like	162.55	97.87	116.75	178.62	110.05	140.42	147.062	109.952	119.904	172.606	100.434	148	132.993	-0.0784149	0.131882	-0.594584	0.552122	0.999996	1.87556e-06
NC_000001.11	207752038	207795516	+	4880	gene-CD46	CD46	protein_coding	4179	CD46 molecule	3824	3270.25	3755.89	3442.25	4145.5	4081.75	3450.1	3668.82	3849.23	3319.05	3785.45	4315.26	3731.32	-0.0453334	0.109378	-0.414466	0.678533	0.999996	1.87556e-06
NC_000001.11	207801518	207822703	-	2251	gene-MIR29B2CHG	MIR29B2CHG	lncRNA	100128537	MIR29B2 and MIR29C host gene	392.5	276	324.5	268	263.5	268	353.671	309.662	332.042	258.427	241.042	283.315	296.36	0.256508	0.116393	2.20381	0.0275378	0.999996	1.87556e-06
NC_000001.11	208022242	208244384	-	13999	gene-PLXNA2	PLXNA2	protein_coding	5362	plexin A2	746	708	810.5	725	787.5	718.5	673.057	794.35	830.104	699.103	719.472	759.03	745.853	0.0596735	0.109663	0.544153	0.586336	0.999996	1.87556e-06
NC_000001.11	209583714	209613939	+	2627	gene-CAMK1G	CAMK1G	protein_coding	57172	calcium/calmodulin dependent protein kinase IG	54	61	75	53	55	86	48.72	68.4398	76.8615	51.1068	50.217	90.9144	64.3766	0.00540706	0.127486	0.0424131	0.966169	0.999996	1.87556e-06
NC_000001.11	209614870	209652467	-	4532	gene-LAMB3	LAMB3	protein_coding	3914	laminin subunit beta 3	3199	3004.5	3161	3652.5	3985.5	3154.5	2886.21	3370.38	3239.46	3521.55	3639.36	3334.23	3331.86	-0.120312	0.0986931	-1.21905	0.222824	0.999996	1.87556e-06
NC_000001.11	209675412	209676390	+	876	gene-G0S2	G0S2	protein_coding	50486	G0/G1 switch 2	14456	18989	18927	21760.8	27821.8	23451.8	13042.5	21305	19396.8	20983.7	25402.5	24792.2	20820.4	-0.259092	0.12666	-2.04557	0.0407986	0.999996	1.87556e-06
NC_000001.11	209686180	209734950	+	1511	gene-HSD11B1	HSD11B1	protein_coding	3290	hydroxysteroid 11-beta dehydrogenase 1	868	615	721	906	758	674.17	783.128	690.008	738.895	873.637	692.081	712.516	748.378	-0.0316517	0.113778	-0.278189	0.780868	0.999996	1.87556e-06
NC_000001.11	209756053	209782323	+	4682	gene-TRAF3IP3	TRAF3IP3	protein_coding	80342	TRAF3 interacting protein 3	466	489	462	419.25	615.5	459	420.435	548.64	473.467	404.033	562.43	485.229	482.373	-0.0070951	0.124181	-0.0571351	0.954438	0.999996	1.87556e-06
NC_000001.11	209779208	209784559	-	4684	gene-C1orf74	C1orf74	protein_coding	148304	chromosome 1 open reading frame 74	196	122	165	188	155	179	176.835	136.88	169.095	181.285	141.521	189.229	165.807	-0.0490346	0.128793	-0.380722	0.703409	0.999996	1.87556e-06
NC_000001.11	209785617	209806175	-	4511	gene-IRF6	IRF6	protein_coding	3664	interferon regulatory factor 6	109.5	87.5	111.5	109.5	119.5	128.5	99.2444	98.7328	114.78	106.071	109.564	135.315	110.618	-0.0963706	0.129875	-0.742025	0.458072	0.999996	1.87556e-06
NC_000001.11	209827972	209857565	+	8516	gene-UTP25	UTP25	protein_coding	27042	UTP25 small subunit processor component	613	554.5	539	581	698.2	583	553.062	621.568	552.378	560.246	637.299	616.315	590.145	-0.0563951	0.107905	-0.522638	0.601226	0.999996	1.87556e-06
NC_000001.11	210265437	210267322	-	1383	gene-ST13P19	ST13P19	pseudogene	100131961	ST13%2C Hsp70 interacting protein pseudogene 19	135.93	114.14	97.69	134.55	147.23	102.47	122.702	127.904	100.432	130.178	134.216	107.829	120.544	-0.0514193	0.129583	-0.396807	0.69151	0.999996	1.87556e-06
NC_000001.11	210327873	210676298	+	6298	gene-HHAT	HHAT	protein_coding	55733	hedgehog acyltransferase	180	155.33	130	179	231	111	162.4	173.904	133.227	172.606	210.911	117.343	161.732	-0.0492803	0.131841	-0.373786	0.708564	0.999996	1.87556e-06
NC_000001.11	211173418	211173897	+	480	gene-RPS25P2	RPS25P2	pseudogene	100271100	ribosomal protein S25 pseudogene 2	186.48	160.2	176.98	218.22	238.62	193.82	167.813	179.514	181.393	210.213	218.216	205.086	193.706	-0.187131	0.119279	-1.56885	0.116683	0.999996	1.87556e-06
NC_000001.11	211207064	211208277	+	1214	gene-PRELID1P5	PRELID1P5	pseudogene	388734	PRELID1 pseudogene 5	105.72	95.07	91.18	103.58	92.95	117.38	95.6355	106.587	93.2587	100.285	84.9123	123.686	100.727	-0.0341429	0.131237	-0.260162	0.794739	0.999996	1.87556e-06
NC_000001.11	211259277	211316385	+	7280	gene-RCOR3	RCOR3	protein_coding	55758	REST corepressor 3	1013	766	1021	921	1007	954.43	913.951	859.424	1046.34	888.101	919.427	1008.52	939.294	0.00183721	0.10885	0.0168784	0.986534	0.999996	1.87556e-06
NC_000001.11	211326594	211374946	+	8284	gene-TRAF5	TRAF5	protein_coding	7188	TNF receptor associated factor 5	535	399	446.83	412	471.81	387.5	482.689	447.663	458.095	397.283	430.953	410.172	437.809	0.131323	0.106697	1.2308	0.218399	0.999996	1.87556e-06
NC_000001.11	211382755	211432535	+	758	gene-LINC00467	LINC00467	lncRNA	84791	long intergenic non-protein coding RNA 467	120	83	105.5	140	122	94	108.267	93.123	108.631	134.999	111.39	99.3716	109.297	-0.0901204	0.130402	-0.691099	0.489503	0.999996	1.87556e-06
NC_000001.11	211442254	211443003	+	750	gene-ARPC3P2	ARPC3P2	pseudogene	391160	actin related protein 2/3 complex subunit 3 pseudogene 2	108.95	86.17	105.85	91.05	110.78	106.37	98.3422	96.4889	108.631	87.7494	101.347	112.057	100.769	0.00728723	0.130023	0.0560457	0.955305	0.999996	1.87556e-06
NC_000001.11	211571568	211579161	-	5893	gene-SLC30A1	SLC30A1	protein_coding	7779	solute carrier family 30 member 1	7807	6066.5	8596	7663	7998.75	9377	7043.64	6805.83	8809.36	7389.27	7303.38	9912.85	7877.39	-0.0819492	0.122035	-0.671523	0.501888	0.999996	1.87556e-06
NC_000001.11	211658256	211675630	-	3276	gene-NEK2	NEK2	protein_coding	4751	NIMA related kinase 2	99.4	17.14	38.7	76.84	19.25	23.14	89.3199	19.0734	39.968	74.2495	17.3477	24.3143	44.0455	0.0530236	0.0934205	0.56758	0.57032	0.999996	1.87556e-06
NC_000001.11	211743457	211830763	-	10279	gene-LPGAT1	LPGAT1	protein_coding	9926	lysophosphatidylglycerol acyltransferase 1	3779.46	3335.75	3892.75	3632.48	4424.17	4160.6	3409.5	3742.87	3989.63	3502.26	4039.27	4398.78	3847.05	-0.0781776	0.108741	-0.718932	0.472183	0.999996	1.87556e-06
NC_000001.11	211940328	212035660	-	5451	gene-INTS7	INTS7	protein_coding	25896	integrator complex subunit 7	468.33	364	375	353	455.67	366.67	422.24	408.395	384.308	340.391	416.344	387.972	393.275	0.0645767	0.11407	0.566114	0.571317	0.999996	1.87556e-06
NC_000001.11	212051486	212052051	-	566	gene-RPL21P28	RPL21P28	transcribed_pseudogene	100131205	ribosomal protein L21 pseudogene 28	179.49	125.51	154.11	180.08	182.06	144.31	161.498	141.367	157.822	173.57	166.173	152.229	158.777	-0.0630145	0.12394	-0.508427	0.611154	0.999996	1.87556e-06
NC_000001.11	212285410	212361853	+	3480	gene-PPP2R5A	PPP2R5A	protein_coding	5525	protein phosphatase 2 regulatory subunit B%27alpha	957	737	708.5	914	1026	791.5	863.426	826.887	725.573	881.352	936.775	837.259	845.212	-0.108143	0.106918	-1.01146	0.311797	0.999996	1.87556e-06
NC_000001.11	212309003	212309529	-	527	gene-RPL23AP18	RPL23AP18	pseudogene	728134	ribosomal protein L23a pseudogene 18	91.15	66.15	68.23	82.87	84.23	62.26	82.1022	74.0496	69.6878	80.0352	76.695	65.543	74.6855	0.0122786	0.131594	0.0933067	0.92566	0.999996	1.87556e-06
NC_000001.11	212363928	212414901	-	3214	gene-PACC1	PACC1	protein_coding	55248	proton activated chloride channel 1	762	712	751	733	801	658	687.493	798.838	769.64	706.817	731.342	695.601	731.622	0.0639784	0.104061	0.614815	0.538677	0.999996	1.87556e-06
NC_000001.11	212432920	212446379	+	916	gene-NENF	NENF	protein_coding	29937	neudesin neurotrophic factor	904	726	749	788	847	721	815.608	814.546	767.59	759.852	773.342	762.201	782.19	0.052684	0.0973546	0.541155	0.5884	0.999996	1.87556e-06
NC_000001.11	212565334	212620777	+	3750	gene-ATF3	ATF3	protein_coding	467	activating transcription factor 3	2471.5	2881	1750	2654.5	3821	1872	2230.29	3232.38	1793.44	2559.2	3488.71	1978.97	2547.16	-0.0737408	0.131878	-0.559161	0.576052	0.999996	1.87556e-06
NC_000001.11	212632369	212665649	-	4799	gene-LINC02773	LINC02773	lncRNA	102723761		57	41	55	58	38.5	42.4	51.4266	46.0005	56.3651	55.9282	34.6954	44.4001	48.136	0.0779573	0.129684	0.601131	0.547753	0.999996	1.87556e-06
NC_000001.11	212686417	212699943	-	1581	gene-BATF3	BATF3	protein_coding	55509	basic leucine zipper ATF-like transcription factor 3	85	115	105	107	146	90	76.6888	129.026	107.606	103.178	133.303	95.143	107.491	-0.0428473	0.131816	-0.325054	0.74514	0.999996	1.87556e-06
NC_000001.11	212726153	212798900	-	15090	gene-NSL1	NSL1	protein_coding	25936	NSL1 component of MIS12 kinetochore complex	1177.58	770.45	1004	1058	939.5	921.37	1062.82	863.912	1028.92	1020.21	858.254	973.63	967.957	0.0399114	0.112292	0.355425	0.722271	0.999996	1.87556e-06
NC_000001.11	212791828	212816830	+	2673	gene-TATDN3	TATDN3	protein_coding	128387	TatD DNase domain containing 3	602.25	390.75	557.2	564	520.7	424	543.137	438.688	570.825	543.854	475.692	448.229	503.404	0.0583082	0.1193	0.488755	0.625015	0.999996	1.87556e-06
NC_000001.11	212858275	212899363	+	6177	gene-FLVCR1	FLVCR1	protein_coding	28982	FLVCR heme transporter 1	430.42	257.17	317.7	403.75	340.78	337.78	387.955	288.345	325.893	389.569	311.345	357.315	343.404	-0.051542	0.123319	-0.417959	0.675977	0.999996	1.87556e-06
NC_000001.11	212992182	213015875	-	5326	gene-ANGEL2	ANGEL2	protein_coding	90806	angel homolog 2	712.29	593.5	757.67	581.33	697.67	719.11	642.382	666.446	776.814	560.246	637.299	760.087	673.879	0.0650493	0.119841	0.542798	0.587269	0.999996	1.87556e-06
NC_000001.11	213051233	213378753	+	6421	gene-RPS6KC1	RPS6KC1	protein_coding	26750	ribosomal protein S6 kinase C1	790.5	588	768	651.5	643.5	752.5	712.755	659.715	787.062	628.71	587.995	794.973	695.202	0.0734819	0.119576	0.614519	0.538873	0.999996	1.87556e-06
NC_000001.11	213983239	214041510	+	9803	gene-PROX1	PROX1	protein_coding	5629	prospero homeobox 1	56	30	48	48.17	59	50	50.5244	33.6589	49.1914	46.2854	53.8691	52.8572	47.7311	-0.0805479	0.130154	-0.618866	0.536005	0.999996	1.87556e-06
NC_000001.11	214281159	214337136	+	1750	gene-SMYD2	SMYD2	protein_coding	56950	SET and MYND domain containing 2	362	346	329	303	345	360	326.604	388.199	337.166	292.177	314.997	380.572	339.953	0.0633158	0.12117	0.522535	0.601298	0.999996	1.87556e-06
NC_000001.11	214482219	214483479	-	1082	gene-LOC643454	LOC643454	pseudogene	643454	adaptor related protein complex 3 sigma 1 subunit pseudogene	92.17	84.37	97.33	117	124.67	141.17	83.0044	94.2449	99.4076	112.821	114.13	149.057	108.777	-0.250635	0.130669	-1.91809	0.0550999	0.999996	1.87556e-06
NC_000001.11	214603195	214664571	+	10410	gene-CENPF	CENPF	protein_coding	1063	centromere protein F	1442	376	433	1492	417	394	1301	421.858	443.747	1438.71	380.736	416.515	733.761	-0.00449211	0.0788575	-0.056965	0.954573	0.999996	1.87556e-06
NC_000001.11	215567304	215621807	+	4091	gene-KCTD3	KCTD3	protein_coding	51133	potassium channel tetramerization domain containing 3	1066	964	1075	1148	1396	1361	961.768	1081.57	1101.68	1106.99	1274.6	1438.77	1160.9	-0.212454	0.113148	-1.87766	0.0604274	0.999996	1.87556e-06
NC_000001.11	217426992	217631090	-	10259	gene-GPATCH2	GPATCH2	protein_coding	55105	G-patch domain containing 2	1000.25	859.25	903	921	1057.5	1109	902.222	963.767	925.413	888.101	965.992	1172.37	969.645	-0.0879542	0.113304	-0.776271	0.437589	0.999996	1.87556e-06
NC_000001.11	218285293	218337983	+	8269	gene-RRP15	RRP15	protein_coding	51018	ribosomal RNA processing 15 homolog	346.35	300.5	263.5	337.5	361.83	204	312.169	336.589	270.553	325.926	330.519	215.658	298.569	0.044784	0.129013	0.347127	0.728496	0.999996	1.87556e-06
NC_000006.12	53334460	53337617	-	3158	gene-RPS16P5	RPS16P5	transcribed_pseudogene	647190	ribosomal protein S16 pseudogene 5	171	130	152	115.5	124	75.5	154.28	145.855	155.773	111.856	113.216	80.343	126.887	0.340076	0.129637	2.6233	0.00870829	0.999996	1.87556e-06
NC_000001.11	219173831	219445121	+	16853	gene-LYPLAL1	LYPLAL1	protein_coding	127018	lysophospholipase like 1	492.5	402.53	457.5	420.17	537	464	443.893	452.151	469.368	404.997	490.3	490.515	458.538	-0.0162566	0.112663	-0.144294	0.885268	0.999996	1.87556e-06
NC_000001.11	219608012	219613145	-	4767	gene-ZC3H11B	ZC3H11B	protein_coding	643136	zinc finger CCCH-type containing 11B	642.03	656.33	778.58	676.44	847.34	867.32	579.226	736.008	798.335	651.853	773.342	916.544	742.551	-0.0972776	0.125253	-0.77665	0.437365	0.999996	1.87556e-06
NC_000001.11	219968600	220046505	-	4881	gene-EPRS1	EPRS1	protein_coding	2058	glutamyl-prolyl-tRNA synthetase 1	3735	2904	3057.07	3448	3598.5	2771	3369.8	3258.18	3132.88	3324.84	3285.1	2929.35	3216.69	0.0278779	0.0958177	0.290947	0.771092	0.999996	1.87556e-06
NC_000001.11	220057482	220089916	-	3808	gene-BPNT1	BPNT1	protein_coding	10380	3%27%282%27%29%2C 5%27-bisphosphate nucleotidase 1	558.37	446.4	460.05	595.25	637.92	507.33	503.44	500.396	471.417	573.746	582.517	535.972	527.915	-0.159874	0.104267	-1.53331	0.125199	0.999996	1.87556e-06
NC_000001.11	220094132	220148041	+	3530	gene-IARS2	IARS2	protein_coding	55699	isoleucyl-tRNA synthetase 2%2C mitochondrial	3899	3036	3480.5	3692	3844	3222	3517.76	3406.28	3566.37	3560.12	3509.71	3406.12	3494.39	0.00175995	0.0863654	0.0203779	0.983742	0.999996	1.87556e-06
NC_000001.11	220143918	220144376	-	459	gene-RPS15AP12	RPS15AP12	pseudogene	100129243	ribosomal protein S15a pseudogene 12	43.94	42.12	32.18	51.89	52.01	48.07	39.6978	47.1225	32.7943	50.1425	47.4779	50.7429	44.663	-0.131829	0.130269	-1.01197	0.311551	0.999996	1.87556e-06
NC_000001.11	220148293	220272453	-	7256	gene-RAB3GAP2	RAB3GAP2	protein_coding	25782	RAB3 GTPase activating non-catalytic protein subunit 2	3195.5	2779.33	3235	3060.5	3272.95	3331.5	2883.5	3117.94	3315.29	2950.7	2988.37	3522.41	3129.7	-0.0177545	0.105474	-0.16833	0.866324	0.999996	1.87556e-06
NC_000001.11	220253635	220254741	+	1107	gene-MORF4L1P1	MORF4L1P1	pseudogene	326591	mortality factor 4 like 1 pseudogene 1	1696.28	1354.7	1589.45	1712.78	1794.4	1589.05	1530.17	1520.26	1628.44	1651.81	1637.99	1679.8	1608.08	-0.07476	0.0914401	-0.817585	0.413594	0.999996	1.87556e-06
NC_000001.11	220266179	220267715	-	1537	gene-AURKAP1	AURKAP1	transcribed_pseudogene	6791	aurora kinase A pseudogene 1	138.67	99.5	128.5	113	138.5	150.25	125.409	112.196	131.177	108.964	125.999	158.572	127.053	-0.0521884	0.130306	-0.400507	0.688783	0.999996	1.87556e-06
NC_000001.11	220690363	220699153	+	2891	gene-C1orf115	C1orf115	protein_coding	79762	chromosome 1 open reading frame 115	58.5	65.5	45	56	65	46	52.3289	74.0496	46.1169	53.9997	59.3473	48.6287	55.7452	0.0360323	0.130548	0.276008	0.782542	0.999996	1.87556e-06
NC_000001.11	220879443	220885059	+	2237	gene-HLX	HLX	protein_coding	3142	H2.0 like homeobox	1882	2006.5	2328.25	2276	2594	2468	1697.98	2250.66	2385.78	2194.7	2368.42	2609.03	2251.1	-0.128009	0.119268	-1.07328	0.283145	0.999996	1.87556e-06
NC_000001.11	221701420	221742176	-	8420	gene-DUSP10	DUSP10	protein_coding	11221	dual specificity phosphatase 10	2375	2643.7	2878.33	1905.29	2868.45	2757	2142.78	2966.47	2949.43	1836.95	2618.59	2914.55	2571.46	0.0784058	0.128712	0.609157	0.54242	0.999996	1.87556e-06
NC_000001.11	222557902	222590096	-	4771	gene-TAF1A	TAF1A	protein_coding	9015	TATA-box binding protein associated factor%2C RNA polymerase I subunit A	240.5	207.33	218	225	264.11	225.38	216.533	232.246	223.411	216.963	241.042	237.858	228.009	-0.0370063	0.117256	-0.315603	0.752304	0.999996	1.87556e-06
NC_000001.11	222618097	222668012	+	9317	gene-MIA3	MIA3	protein_coding	375056	MIA SH3 domain ER export factor 3	2736	2168	2280	2626	2681	2363	2468.48	2432.42	2336.59	2532.2	2447.85	2498.03	2452.59	-0.0410878	0.0879849	-0.466987	0.640509	0.999996	1.87556e-06
NC_000001.11	222668013	222712895	-	3411	gene-AIDA	AIDA	protein_coding	64853	axin interactor%2C dorsalization associated	1275.25	1109.25	1143.5	1078.83	1381.78	1370.66	1150.33	1244.26	1172.39	1040.46	1261.82	1449.35	1219.77	-0.0535257	0.116218	-0.460561	0.645113	0.999996	1.87556e-06
NC_000001.11	222712553	222735196	+	5096	gene-BROX	BROX	protein_coding	148362	BRO1 domain and CAAX motif containing	3004.57	2903.55	3337.54	3111.52	3883.67	3847.95	2711.18	3258.18	3420.85	3000.84	3546.23	4067.89	3334.2	-0.12753	0.118327	-1.07777	0.281134	0.999996	1.87556e-06
NC_000001.11	222737216	222772193	+	5553	gene-FAM177B	FAM177B	protein_coding	400823	family with sequence similarity 177 member B	1331.75	1281	1568.67	1459.17	1692.67	1985.33	1201.76	1437.24	1607.94	1406.88	1545.77	2098.43	1549.67	-0.161775	0.126067	-1.28325	0.199405	0.999996	1.87556e-06
NC_000001.11	222814514	223005995	+	8552	gene-DISP1	DISP1	protein_coding	84976	dispatched RND transporter family member 1	479	326	454.5	376	337	320	432.164	365.76	465.268	362.569	307.693	338.286	378.624	0.234581	0.118502	1.97956	0.0477533	0.999996	1.87556e-06
NC_000001.11	223701593	223776018	+	5707	gene-CAPN2	CAPN2	protein_coding	824	calpain 2	3694.5	3296.5	2873	3159.2	3528.17	2526	3332.81	3697.99	2944.31	3046.16	3221.19	2670.35	3152.13	0.121985	0.110799	1.10096	0.270913	0.999996	1.87556e-06
NC_000001.11	223779893	223845972	-	4972	gene-TP53BP2	TP53BP2	protein_coding	7159	tumor protein p53 binding protein 2	3741	4163.6	4297	3628	5387.11	4447.12	3375.21	4671.86	4403.65	3498.41	4918.53	4701.12	4261.46	-0.0500081	0.124722	-0.400958	0.688451	0.999996	1.87556e-06
NC_000001.11	223863145	223864935	-	1791	gene-ACTBP11	ACTBP11	pseudogene	644220	ACTB pseudogene 11	1300.88	1497.72	1300.53	1298.87	1564.77	1751.09	1173.79	1680.7	1333.29	1252.6	1428.9	1851.06	1453.39	-0.0722354	0.12722	-0.567801	0.57017	0.999996	1.87556e-06
NC_000001.11	223951266	223992644	-	2947	gene-GTF2IP20	GTF2IP20	transcribed_pseudogene	441124	general transcription factor IIi pseudogene 20	88.25	63.48	98.63	76.86	89.69	71.19	79.3955	70.6837	101.457	74.2495	82.1732	75.0573	80.5027	0.0625427	0.131772	0.474628	0.635052	0.999996	1.87556e-06
NC_000001.11	223992730	224033859	+	5281	gene-LOC100287497	LOC100287497	transcribed_pseudogene	100287497	septin 7 pseudogene	119.73	105.92	113.17	129.39	139.15	118.3	108.267	118.928	115.805	124.392	126.912	124.743	119.841	-0.0862265	0.126479	-0.681748	0.495398	0.999996	1.87556e-06
NC_000001.11	224114111	224162047	+	5427	gene-FBXO28	FBXO28	protein_coding	23219	F-box protein 28	1776	1703	1986	1918	2372	2142	1602.35	1910.7	2035.29	1849.49	2165.72	2264.4	1971.33	-0.134556	0.113848	-1.1819	0.237245	0.999996	1.87556e-06
NC_000001.11	224175147	224175910	-	764	gene-LOC724084	LOC724084	pseudogene	724084	zinc finger protein 706 pseudogene	67.5	64	63	69	77	59.33	61.3511	71.8057	64.5637	66.5353	70.3038	62.3715	66.1552	-0.00771461	0.131788	-0.0585381	0.95332	0.999996	1.87556e-06
NC_000001.11	224183240	224193441	+	2397	gene-DEGS1	DEGS1	protein_coding	8560	delta 4-desaturase%2C sphingolipid 1	2853.55	2282.33	2873.05	2811.63	2842.53	2859.51	2574.94	2560.32	2944.31	2711.55	2595.76	3023.43	2735.05	-0.0356048	0.10367	-0.343446	0.731263	0.999996	1.87556e-06
NC_000001.11	224227334	224330189	-	4974	gene-NVL	NVL	protein_coding	4931	nuclear VCP like	628.75	484	459.5	499.5	556.17	449.21	567.497	543.03	471.417	482.14	507.648	474.658	507.732	0.0862404	0.110356	0.781472	0.434525	0.999996	1.87556e-06
NC_000001.11	224356879	224379452	+	4493	gene-CNIH4	CNIH4	protein_coding	29097	cornichon family AMPA receptor auxiliary protein 4	1164.5	1033.5	1278.25	1130	1326.08	1255.72	1050.19	1160.11	1309.72	1089.64	1210.69	1327.77	1191.35	-0.0331922	0.112745	-0.294401	0.768452	0.999996	1.87556e-06
NC_000001.11	224385146	224434797	-	7367	gene-WDR26	WDR26	protein_coding	80232	WD repeat domain 26	7760	6042.25	6279.25	7286.25	7572.5	6349.95	7001.24	6778.9	6434.85	7025.74	6913.51	6712.87	6811.18	-0.0269598	0.0875374	-0.307981	0.758097	0.999996	1.87556e-06
NC_000001.11	224434640	224740554	+	3682	gene-CNIH3	CNIH3	protein_coding	149111	cornichon family AMPA receptor auxiliary protein 3	563	483	225	572	594.2	224	507.951	541.908	230.585	551.568	542.343	236.8	435.193	-0.0191479	0.125012	-0.153168	0.878266	0.999996	1.87556e-06
NC_000001.11	224698972	224730463	-	5794	gene-CNIH3-AS1	CNIH3-AS1	lncRNA	105373106		49	32	26	75	63	28	44.2089	35.9028	26.6453	72.321	57.5213	29.6001	44.3666	-0.170492	0.120393	-1.41613	0.156737	0.999996	1.87556e-06
NC_000001.11	224928422	225399292	+	21332	gene-DNAH14	DNAH14	protein_coding	127602	dynein axonemal heavy chain 14	135	88	38.61	130	124	62	121.8	98.7328	39.968	125.356	113.216	65.543	94.1027	-0.0656397	0.120186	-0.546149	0.584963	0.999996	1.87556e-06
NC_000001.11	225401502	225428855	-	4500	gene-LBR	LBR	protein_coding	3930	lamin B receptor	1134	814	1060	1120	1054	1074	1023.12	913.278	1086.31	1079.99	962.34	1135.37	1033.4	-0.05597	0.108552	-0.515606	0.60613	0.999996	1.87556e-06
NC_000001.11	225486829	225660046	-	15160	gene-ENAH	ENAH	protein_coding	55740	ENAH actin regulator	110.7	95.5	156.2	90.17	99.25	158.83	100.147	107.709	159.872	86.7852	90.3906	168.086	118.831	0.036982	0.129034	0.286606	0.774414	0.999996	1.87556e-06
NC_000001.11	225777813	225790466	+	1620	gene-SRP9	SRP9	protein_coding	6726	signal recognition particle 9	1909.33	1553.67	1904.33	1755.17	2081.67	2150	1722.34	1743.53	1951.26	1692.31	1900.94	2272.86	1880.54	-0.0858805	0.114375	-0.75087	0.452731	0.999996	1.87556e-06
NC_000001.11	225810124	225845563	+	2365	gene-EPHX1	EPHX1	protein_coding	2052	epoxide hydrolase 1	1094	728	740	988	744	599.25	987.031	816.789	758.367	952.708	679.299	633.23	804.571	0.112744	0.127093	0.887095	0.375028	0.999996	1.87556e-06
NC_000001.11	225840556	225882720	-	5449	gene-TMEM63A	TMEM63A	protein_coding	9725	transmembrane protein 63A	1636.25	1495	1257	1496	1604	1121	1476.03	1677.34	1288.2	1442.56	1464.51	1185.06	1422.28	0.0862862	0.116652	0.73969	0.459488	0.999996	1.87556e-06
NC_000001.11	225919877	225924340	-	1771	gene-PYCR2	PYCR2	protein_coding	29920	pyrroline-5-carboxylate reductase 2	1354.25	952	1091	1235	1150.5	916	1221.61	1068.11	1118.08	1190.89	1049.99	968.345	1102.84	0.0678958	0.10891	0.62341	0.533015	0.999996	1.87556e-06
NC_000001.11	225982702	225999343	-	3987	gene-SDE2	SDE2	protein_coding	163859	SDE2 telomere maintenance homolog	1347.55	1163.35	1111.51	1441.21	1539.54	1203.42	1216.19	1304.84	1139.6	1389.53	1406.08	1271.75	1288	-0.125295	0.100978	-1.24082	0.214671	0.999996	1.87556e-06
NC_000001.11	226061831	226072019	+	1492	gene-H3-3A	H3-3A	protein_coding	3020	H3.3 histone A	2515.19	1880.08	2157.97	2733.03	2424.26	2359.91	2269.09	2109.29	2211.56	2635.38	2213.2	2494.86	2322.23	-0.128291	0.100701	-1.27397	0.202672	0.999996	1.87556e-06
NC_000001.11	226144679	226186741	-	3584	gene-ACBD3	ACBD3	protein_coding	64746	acyl-CoA binding domain containing 3	2245	1969	2050.25	2371.5	2651	2258	2025.49	2209.15	2100.88	2287.27	2420.46	2387.03	2238.38	-0.140581	0.0916601	-1.53372	0.125099	0.999996	1.87556e-06
NC_000001.11	226231149	226310082	-	5419	gene-LIN9	LIN9	protein_coding	286826	lin-9 DREAM MuvB core complex component	73.83	54	53.33	91.95	49	52	66.7644	60.586	54.3155	88.7137	44.7388	54.9715	61.6817	-0.0198668	0.128593	-0.154494	0.87722	0.999996	1.87556e-06
NC_000001.11	226360691	226408093	-	3978	gene-PARP1	PARP1	protein_coding	142	poly%28ADP-ribose%29 polymerase 1	3206.83	1663	2244.25	2638.33	1847.83	1677.33	2893.43	1865.83	2299.7	2543.77	1687.29	1772.83	2177.14	0.138075	0.129702	1.06456	0.287077	0.999996	1.87556e-06
NC_000001.11	226548746	226609230	+	7775	gene-STUM	STUM	protein_coding	375057	stum%2C mechanosensory transduction mediator homolog	82	45	34.2	72.33	57.5	16	73.9822	50.4884	34.8439	69.4281	52.9561	16.9143	49.7688	0.042518	0.109361	0.388785	0.697435	0.999996	1.87556e-06
NC_000001.11	226631690	226739296	-	14688	gene-ITPKB	ITPKB	protein_coding	3707	inositol-trisphosphate 3-kinase B	1911.75	1355.84	1049.33	1825.7	1547.54	930.25	1725.05	1521.38	1075.04	1760.77	1413.38	983.145	1413.13	0.0297133	0.131605	0.225776	0.821376	0.999996	1.87556e-06
NC_000001.11	226690172	226698242	-	3682	gene-LOC105373117	LOC105373117	lncRNA	105373117		92	51	40	68	66.5	35	83.0044	57.2201	40.9928	65.571	60.2604	37.0001	57.3415	0.0530852	0.125051	0.424506	0.671197	0.999996	1.87556e-06
NC_000001.11	226870572	226903829	+	5387	gene-PSEN2	PSEN2	protein_coding	5664	presenilin 2	1139.67	876.7	666.2	1038.72	1093.83	606.2	1028.53	983.962	682.53	1001.89	998.861	640.63	889.4	0.0162338	0.130725	0.124183	0.90117	0.999996	1.87556e-06
NC_000001.11	226939339	226987544	+	3537	gene-COQ8A	COQ8A	protein_coding	56997	coenzyme Q8A	672	377	433	591	437	369	606.293	422.98	443.747	569.889	398.997	390.086	471.999	0.0689003	0.129844	0.530638	0.59567	0.999996	1.87556e-06
NC_000001.11	226989858	227318502	-	11828	gene-CDC42BPA	CDC42BPA	protein_coding	8476	CDC42 binding protein kinase alpha	1210	1166	1362	1271	1679	1472	1091.69	1308.21	1395.81	1225.6	1532.99	1556.12	1351.73	-0.134274	0.117778	-1.14006	0.254261	0.999996	1.87556e-06
NC_000001.11	227563556	227679669	+	11127	gene-ZNF678	ZNF678	protein_coding	339500	zinc finger protein 678	295.2	250.8	244.83	287.25	319.62	292.98	266.155	281.613	251.081	276.748	292.172	309.743	279.585	-0.10235	0.114996	-0.890031	0.373449	0.999996	1.87556e-06
NC_000001.11	227728168	227781231	+	7264	gene-SNAP47	SNAP47	protein_coding	116841	synaptosome associated protein 47	459	374	435	461	416	444	414.12	419.614	445.797	444.533	379.823	469.372	428.877	-0.0113636	0.113692	-0.0999509	0.920383	0.999996	1.87556e-06
NC_000001.11	227731189	227735499	-	2683	gene-JMJD4	JMJD4	protein_coding	65094	jumonji domain containing 4	313	200	242	267	207	226	282.395	224.393	248.007	257.463	188.998	238.915	240.028	0.0916473	0.126176	0.726344	0.467628	0.999996	1.87556e-06
NC_000001.11	228082660	228099212	+	2350	gene-ARF1	ARF1	protein_coding	375	ADP ribosylation factor 1	12378.6	10716.3	12915.6	12384.6	13725.8	13062	11168.6	12023	13236.6	11942.6	12532.3	13808.4	12451.9	-0.0584516	0.10229	-0.571428	0.56771	0.999996	1.87556e-06
NC_000001.11	228100731	228103325	-	1470	gene-C1orf35	C1orf35	protein_coding	79169	chromosome 1 open reading frame 35	95	75	84	122	82	86	85.7111	84.1473	86.0849	117.642	74.869	90.9144	89.8948	-0.0753485	0.131819	-0.571608	0.567588	0.999996	1.87556e-06
NC_000001.11	228106679	228111746	-	3970	gene-MRPL55	MRPL55	protein_coding	128308	mitochondrial ribosomal protein L55	243	156	188	272	188	160	219.24	175.026	192.666	262.284	171.651	169.143	198.335	-0.0213036	0.130927	-0.162713	0.870745	0.999996	1.87556e-06
NC_000001.11	228114635	228115484	-	850	gene-FAM96AP2	FAM96AP2	pseudogene	391174	family with sequence similarity 96 member A pseudogene 2	44.5	31.5	31.5	33.5	69	43.5	39.6978	35.9028	32.7943	32.7855	62.9995	46.5144	41.7824	-0.138034	0.125971	-1.09576	0.273184	0.999996	1.87556e-06
NC_000001.11	228140084	228148984	+	1521	gene-GUK1	GUK1	protein_coding	2987	guanylate kinase 1	2760	1735	2216.5	2568	2196.75	1801	2490.13	1946.61	2271	2476.27	2005.94	1903.92	2182.31	0.0515969	0.117694	0.438399	0.661097	0.999996	1.87556e-06
NC_000001.11	228165804	228182257	+	7869	gene-IBA57	IBA57	protein_coding	200205	iron-sulfur cluster assembly factor IBA57	237.33	234.2	254.54	251.15	274.7	245.68	213.827	262.539	261.329	242.034	251.085	260.058	248.479	-0.0225209	0.119898	-0.187833	0.851007	0.999996	1.87556e-06
NC_000001.11	228208044	228378874	+	28714	gene-OBSCN	OBSCN	protein_coding	84033	obscurin%2C cytoskeletal calmodulin and titin-interacting RhoGEF	82.5	68.67	76.5	68.42	56.5	53	73.9822	77.4155	77.8863	65.571	51.13	56.0287	67.0023	0.209559	0.131835	1.58956	0.111935	0.999996	1.87556e-06
NC_000001.11	228393672	228406835	-	2714	gene-TRIM11	TRIM11	protein_coding	81559	tripartite motif containing 11	380.5	243	330	310	350.5	248.5	342.844	272.637	338.191	298.927	319.563	262.172	305.722	0.0802027	0.121489	0.660164	0.509149	0.999996	1.87556e-06
NC_000001.11	228487382	228496188	+	3118	gene-RNF187	RNF187	protein_coding	149603	ring finger protein 187	2402	1406	1794	2289.75	1651	1496	2167.14	1577.48	1838.53	2208.2	1507.42	1581.49	1813.38	0.0488351	0.126526	0.38597	0.699519	0.999996	1.87556e-06
NC_000019.10	35448257	35451767	+	2473	gene-FFAR2	FFAR2	protein_coding	2867	free fatty acid receptor 2	1803.45	1022.3	1584.49	1106.04	903.17	1094.57	1626.71	1146.65	1623.32	1066.49	824.472	1157.57	1240.87	0.337704	0.126711	2.66515	0.00769534	0.999996	1.87556e-06
NC_000001.11	228687417	228687879	+	463	gene-FTH1P2	FTH1P2	pseudogene	2497	ferritin heavy chain 1 pseudogene 2	16420	10699.8	11229.9	15062.7	12564.5	10589.5	14814.5	12005	11508.7	14524.9	11471.4	11195.2	12586.6	0.0312649	0.118539	0.263752	0.791971	0.999996	1.87556e-06
NC_000001.11	229271062	229305894	+	3036	gene-RAB4A	RAB4A	protein_coding	5867	RAB4A%2C member RAS oncogene family	781	638	778.5	770	869	823	704.635	715.813	797.31	742.495	793.428	870.03	770.619	-0.0927197	0.107293	-0.864169	0.387495	0.999996	1.87556e-06
NC_000001.11	229321015	229343795	-	7425	gene-CCSAP	CCSAP	protein_coding	126731	centriole%2C cilia and spindle associated protein	1726	1079.83	1272.1	1660.2	1397.5	1426.61	1557.23	1211.72	1303.57	1600.7	1276.42	1508.55	1409.7	-0.0779368	0.11652	-0.66887	0.503579	0.999996	1.87556e-06
NC_000001.11	229431245	229434094	-	1491	gene-ACTA1	ACTA1	protein_coding	58	actin alpha 1%2C skeletal muscle	188.46	226.66	175.63	183.5	191.11	250.92	169.618	254.686	180.368	177.427	174.39	265.343	203.639	-0.0156552	0.131766	-0.118811	0.905425	0.999996	1.87556e-06
NC_000001.11	229440259	229508342	-	5209	gene-NUP133	NUP133	protein_coding	55746	nucleoporin 133	1106	1067	1220	1098	1209	1174	997.857	1197.14	1250.28	1058.78	1103.86	1241.09	1141.5	0.0131415	0.11223	0.117094	0.906785	0.999996	1.87556e-06
NC_000001.11	229516582	229558988	-	5576	gene-ABCB10	ABCB10	protein_coding	23456	ATP binding cassette subfamily B member 10	859.67	661.33	757	847.33	900.17	820.58	775.911	741.618	775.789	816.745	821.732	867.916	799.952	-0.106629	0.0977766	-1.09054	0.275477	0.999996	1.87556e-06
NC_000001.11	229593111	229626122	-	7134	gene-TAF5L	TAF5L	protein_coding	27097	TATA-box binding protein associated factor 5 like	1134	914.5	1092.75	1036.5	1154.5	1003.5	1023.12	1025.47	1120.13	998.994	1053.64	1061.37	1047.12	0.0209979	0.0978382	0.214619	0.830065	0.999996	1.87556e-06
NC_000001.11	229626216	229660200	+	5663	gene-URB2	URB2	protein_coding	9816	URB2 ribosome biogenesis homolog	220	188	188	221	216	162	198.489	210.929	192.666	213.106	197.216	171.257	197.277	0.0330151	0.122364	0.269811	0.787305	0.999996	1.87556e-06
NC_000001.11	230057789	230282122	+	6737	gene-GALNT2	GALNT2	protein_coding	2590	polypeptide N-acetylgalactosaminyltransferase 2	10516	7558	10087.8	11122	9809	9683.67	9487.76	8479.8	10338.4	10724.7	8955.97	10237.4	9704	-0.0630933	0.107396	-0.587483	0.55688	0.999996	1.87556e-06
NC_000001.11	230314490	230426332	-	10914	gene-PGBD5	PGBD5	protein_coding	79605	piggyBac transposable element derived 5	95	22	21.2	68	42.22	23.53	85.7111	24.6832	21.5212	65.571	38.3475	25.3715	43.5342	0.00613505	0.100382	0.0611168	0.951266	0.999996	1.87556e-06
NC_000001.11	230642481	230693982	+	2932	gene-COG2	COG2	protein_coding	22796	component of oligomeric golgi complex 2	623	546	605	554	643	506	562.084	612.592	620.016	534.211	587.082	534.915	575.15	0.0918063	0.105559	0.869713	0.384457	0.999996	1.87556e-06
NC_000001.11	230837119	230869591	-	4339	gene-C1orf198	C1orf198	protein_coding	84886	chromosome 1 open reading frame 198	465	375	314	390	398	284	419.533	420.736	321.794	376.069	363.388	300.229	366.958	0.108056	0.123425	0.875482	0.381312	0.999996	1.87556e-06
NC_000001.11	230906243	230978872	-	6966	gene-TTC13	TTC13	protein_coding	79573	tetratricopeptide repeat domain 13	503.5	328	319	400	431	355	454.72	368.004	326.918	385.712	393.519	375.286	384.026	-0.00331682	0.120995	-0.027413	0.97813	0.999996	1.87556e-06
NC_000001.11	230979082	231000733	+	1742	gene-ARV1	ARV1	protein_coding	64801	ARV1 homolog%2C fatty acid homeostasis modulator	212	143.33	154	168	206	144	191.271	160.441	157.822	161.999	188.085	152.229	168.641	0.0136859	0.126207	0.10844	0.913647	0.999996	1.87556e-06
NC_000001.11	231018958	231040254	-	1503	gene-FAM89A	FAM89A	protein_coding	375061	family with sequence similarity 89 member A	195.5	147	180	153	195	212.5	176.835	164.929	184.468	147.535	178.042	224.115	179.321	-0.036645	0.12895	-0.284179	0.776273	0.999996	1.87556e-06
NC_000001.11	231223765	231241175	-	1430	gene-C1orf131	C1orf131	protein_coding	128061	chromosome 1 open reading frame 131	351	289	293	318	397	324	316.68	324.247	300.272	306.641	362.475	342.515	325.472	-0.0783791	0.114212	-0.686262	0.492548	0.999996	1.87556e-06
NC_000001.11	231241210	231277973	+	2731	gene-GNPAT	GNPAT	protein_coding	8443	glyceronephosphate O-acyltransferase	1124.5	924.5	1094	973.5	1247	1146.5	1014.1	1036.69	1121.15	939.208	1138.56	1211.49	1076.87	-0.0399519	0.111931	-0.356933	0.721142	0.999996	1.87556e-06
NC_000001.11	231268889	231270660	+	1650	gene-LOC112268256	LOC112268256	lncRNA	112268256		77	76.5	89.14	61	95	59	69.4711	85.2692	91.209	58.8211	86.7384	62.3715	75.6467	0.113389	0.131765	0.860537	0.389493	0.999996	1.87556e-06
NC_000001.11	231332753	231337852	-	5100	gene-EXOC8	EXOC8	protein_coding	149371	exocyst complex component 8	1507.5	1587.25	1746	1579	1956	1786.5	1360.55	1780.56	1789.34	1522.6	1785.9	1888.06	1687.83	-0.0548571	0.118416	-0.463259	0.643179	0.999996	1.87556e-06
NC_000001.11	231337980	231355023	+	4798	gene-SPRTN	SPRTN	protein_coding	83932	SprT-like N-terminal domain	416	427	481.5	473	568	516	375.324	479.078	493.963	456.104	518.604	545.487	478.094	-0.122967	0.120137	-1.02356	0.306044	0.999996	1.87556e-06
NC_000001.11	231363756	231422332	-	4382	gene-EGLN1	EGLN1	protein_coding	54583	egl-9 family hypoxia inducible factor 1	3357.45	2577.53	3272.43	3331.12	3510.12	3642.5	3028.76	2892.42	3353.21	3212.02	3204.76	3850.12	3256.88	-0.115853	0.107254	-1.08018	0.280061	0.999996	1.87556e-06
NC_000001.11	231528653	232041272	+	9769	gene-TSNAX-DISC1	TSNAX-DISC1	lncRNA	100303453	TSNAX-DISC1 readthrough %28NMD candidate%29	955.5	683.5	822.75	871	892.83	793	862.524	767.423	843.427	839.887	815.341	838.316	827.82	-0.00903199	0.100146	-0.0901881	0.928138	0.999996	1.87556e-06
NC_000001.11	231528669	231566524	+	2634	gene-TSNAX	TSNAX	protein_coding	7257	translin associated factor X	1422.38	1216.7	1212.17	1597.07	1730.03	1491.83	1282.96	1365.43	1242.08	1539.95	1579.55	1577.26	1431.21	-0.231683	0.0937021	-2.47255	0.0134153	0.999996	1.87556e-06
NC_000001.11	231626790	232041272	+	13466	gene-DISC1	DISC1	protein_coding	27185	DISC1 scaffold protein	667.33	442.03	602.83	491	472.44	468.7	601.782	495.908	617.967	473.461	430.953	495.801	519.312	0.219272	0.115075	1.90547	0.0567191	0.999996	1.87556e-06
NC_000001.11	232397965	232630496	-	7081	gene-SIPA1L2	SIPA1L2	protein_coding	57568	signal induced proliferation associated 1 like 2	2327	2656	2463	3026	3552	3217	2099.47	2979.94	2524.13	2917.91	3243.1	3400.83	2860.9	-0.23944	0.117963	-2.02978	0.0423788	0.999996	1.87556e-06
NC_000001.11	232804892	232810346	+	5455	gene-MAP10	MAP10	protein_coding	54627	microtubule associated protein 10	150	99	115	133	104	126	135.333	111.074	117.854	128.249	94.9557	133.2	120.111	0.0205229	0.130635	0.157101	0.875165	0.999996	1.87556e-06
NC_000001.11	232950611	232983882	+	6619	gene-NTPCR	NTPCR	protein_coding	84284	nucleoside-triphosphatase%2C cancer-related	461	393.67	495.33	472.5	496.5	512	415.924	442.054	507.286	455.14	452.866	541.258	469.088	-0.0629111	0.116659	-0.539275	0.589697	0.999996	1.87556e-06
NC_000001.11	232983435	233295730	-	9019	gene-PCNX2	PCNX2	protein_coding	80003	pecanex 2	195	208.33	152	176.33	252.33	202	175.933	233.368	155.773	169.713	230.085	213.543	196.403	-0.0694764	0.13033	-0.533081	0.593977	0.999996	1.87556e-06
NC_000001.11	233288826	233289491	-	666	gene-RPS7P3	RPS7P3	pseudogene	440732	ribosomal protein S7 pseudogene 3	85.34	79.73	83.32	84.28	97.46	88.94	76.6888	89.7571	85.0601	80.9995	88.5645	94.0859	85.8593	-0.0394987	0.130708	-0.302189	0.762508	0.999996	1.87556e-06
NC_000001.11	233327724	233385148	+	5871	gene-MAP3K21	MAP3K21	protein_coding	84451	mitogen-activated protein kinase kinase kinase 21	85	181	147	104	251	209	76.6888	203.075	150.649	100.285	229.172	220.943	163.469	-0.111086	0.122152	-0.909414	0.363132	0.999996	1.87556e-06
NC_000001.11	234356672	234357170	-	499	gene-RPS15P2	RPS15P2	pseudogene	100271066	ribosomal protein S15 pseudogene 2	157.73	119.68	125.2	155	153.47	94.38	142.551	134.636	128.103	149.463	139.695	99.3716	132.303	0.0339666	0.130407	0.260467	0.794504	0.999996	1.87556e-06
NC_000001.11	234373456	234385080	+	2288	gene-COA6	COA6	protein_coding	388753	cytochrome c oxidase assembly factor 6	460	377	425	431	537	379	415.022	422.98	435.549	415.604	490.3	400.658	430.019	-0.0287958	0.113155	-0.254482	0.799123	0.999996	1.87556e-06
NC_000001.11	234391313	234479179	-	10169	gene-TARBP1	TARBP1	protein_coding	6894	TAR %28HIV-1%29 RNA binding protein 1	237.5	144.1	162.61	175	216.5	147	214.729	161.563	167.046	168.749	197.216	155.4	177.45	0.0375971	0.12823	0.293201	0.769369	0.999996	1.87556e-06
NC_000001.11	234604269	234609525	-	4663	gene-IRF2BP2	IRF2BP2	protein_coding	359948	interferon regulatory factor 2 binding protein 2	1336	1187	1633	1188	1273	1364.5	1205.37	1331.77	1673.53	1145.56	1162.29	1441.95	1326.75	0.115588	0.121909	0.948151	0.343053	0.999996	1.87556e-06
NC_000001.11	235109341	235128837	-	3283	gene-TOMM20	TOMM20	protein_coding	9804	translocase of outer mitochondrial membrane 20	1826.25	1382.4	1571.17	1696	1827.45	1596.78	1647.46	1550.55	1609.99	1635.42	1668.12	1688.26	1633.3	-0.0464794	0.090563	-0.513227	0.607792	0.999996	1.87556e-06
NC_000001.11	235131183	235161280	-	2122	gene-RBM34	RBM34	protein_coding	23029	RNA binding motif protein 34	1157.2	1028.17	948.3	1062	1191.25	980	1043.87	1153.38	971.53	1024.06	1087.43	1036	1052.71	0.00747085	0.103045	0.0725007	0.942203	0.999996	1.87556e-06
NC_000001.11	235166895	235328224	-	7059	gene-ARID4B	ARID4B	protein_coding	51742	AT-rich interaction domain 4B	4191.67	3988.99	4637.83	4227.5	5243.5	4801.5	3782.11	4475.51	4753.12	4076.97	4787.96	5076.41	4492.01	-0.0755774	0.113022	-0.668695	0.50369	0.999996	1.87556e-06
NC_000001.11	235327216	235344532	+	4732	gene-GGPS1	GGPS1	protein_coding	9453	geranylgeranyl diphosphate synthase 1	611.39	508.95	572	568	672.43	617	551.257	571.079	586.197	547.711	613.56	652.258	587.011	-0.0677315	0.107743	-0.628641	0.529584	0.999996	1.87556e-06
NC_000001.11	235367360	235452443	+	5698	gene-TBCE	TBCE	protein_coding	6905	tubulin folding cofactor E	580.67	504	525.5	542.5	600	447.5	524.191	565.47	539.056	522.64	547.822	473.601	528.796	0.0598692	0.107273	0.558099	0.576777	0.999996	1.87556e-06
NC_000001.11	235440654	235504481	-	7905	gene-B3GALNT2	B3GALNT2	protein_coding	148789	beta-1%2C3-N-acetylgalactosaminyltransferase 2	758.11	549.83	686.75	638.14	800.94	596	683.884	617.08	704.052	615.21	731.342	630.058	663.604	0.0159481	0.110316	0.144568	0.885052	0.999996	1.87556e-06
NC_000001.11	235661031	235883713	-	20561	gene-LYST	LYST	protein_coding	1130	lysosomal trafficking regulator	2510.9	2568.62	2045.67	2435.67	3358.58	2362.98	2265.48	2882.32	2096.78	2348.98	3066.89	2498.03	2526.42	-0.0884553	0.121774	-0.726391	0.467599	0.999996	1.87556e-06
NC_000001.11	235737895	235739609	+	1455	gene-LDHAP2	LDHAP2	pseudogene	100190799	lactate dehydrogenase A pseudogene 2	260.27	197.92	242.65	232	251.47	259.53	234.578	222.149	249.031	223.713	229.172	274.858	238.917	-0.0296921	0.1208	-0.245796	0.80584	0.999996	1.87556e-06
NC_000001.11	235975830	236065092	-	5794	gene-NID1	NID1	protein_coding	4811	nidogen 1	733	621	743.5	721	777	798.25	661.329	696.739	762.466	695.246	709.429	843.601	728.135	-0.0643835	0.111705	-0.576373	0.564363	0.999996	1.87556e-06
NC_000001.11	236142529	236213535	+	7588	gene-GPR137B	GPR137B	protein_coding	7107	G protein-coupled receptor 137B	5996.33	4032.5	5120.83	5794.63	5192.83	5497.5	5409.72	4523.76	5248.11	5588	4741.4	5812.18	5220.53	-0.0688552	0.109221	-0.630423	0.528418	0.999996	1.87556e-06
NC_000001.11	236213064	236281983	-	8212	gene-ERO1B	ERO1B	protein_coding	56605	endoplasmic reticulum oxidoreductase 1 beta	694.61	493	683.35	721.42	741.5	822.12	627.044	553.128	699.952	695.246	677.473	868.973	686.969	-0.179851	0.119467	-1.50545	0.132209	0.999996	1.87556e-06
NC_000001.11	236394286	236484930	+	3336	gene-EDARADD	EDARADD	protein_coding	128178	EDAR associated death domain	354.33	344	378.42	366.67	384.68	406.04	319.386	385.955	387.382	353.891	351.519	429.201	371.222	-0.0386833	0.119872	-0.322705	0.746919	0.999996	1.87556e-06
NC_000001.11	236483098	236484905	+	1706	gene-ENO1P1	ENO1P1	pseudogene	2025	enolase 1 pseudogene 1	341.33	342	372.42	359.42	381.68	405.04	307.658	383.712	381.233	346.176	348.78	428.144	365.95	-0.0463409	0.121638	-0.380974	0.703222	0.999996	1.87556e-06
NC_000001.11	236518214	236552981	+	9695	gene-LGALS8	LGALS8	protein_coding	3964	galectin 8	7551.75	6053.18	6297	7511	7786	7097.33	6813.58	6791.25	6453.29	7242.7	7108.9	7502.56	6985.38	-0.108726	0.0859814	-1.26453	0.206039	0.999996	1.87556e-06
NC_000001.11	236549005	236604516	-	8459	gene-HEATR1	HEATR1	protein_coding	55127	HEAT repeat containing 1	1273	983	852	1088.75	1080	829	1148.53	1102.89	873.147	1050.1	986.079	876.373	1006.19	0.074063	0.116935	0.633369	0.526492	0.999996	1.87556e-06
NC_000001.11	236794304	236903981	+	11535	gene-MTR	MTR	protein_coding	4548	5-methyltetrahydrofolate-homocysteine methyltransferase	3409.45	2349.15	2707.2	3220.82	2938.03	2486.5	3075.67	2635.49	2774.19	3105.94	2682.5	2628.06	2816.98	0.00954936	0.105544	0.0904779	0.927907	0.999996	1.87556e-06
NC_000001.11	236981309	236981743	+	435	gene-RPL35P1	RPL35P1	pseudogene	440737	ribosomal protein L35 pseudogene 1	353.49	264.56	279.5	337.03	304.5	241.09	318.484	297.32	286.95	324.962	277.563	254.772	293.342	0.053095	0.119369	0.444798	0.656466	0.999996	1.87556e-06
NC_000001.11	237862175	237928321	+	3127	gene-LOC100130331	LOC100130331	transcribed_pseudogene	100130331	POTE ankyrin domain family%2C member F pseudogene	780.22	720.49	714.15	769.16	813.09	759.88	703.733	807.814	731.722	741.531	742.298	803.43	755.088	-0.0229711	0.104204	-0.220443	0.825526	0.999996	1.87556e-06
NC_000001.11	240142510	240145019	-	2510	gene-PSMD2P1	PSMD2P1	pseudogene	266783	proteasome 26S subunit%2C non-ATPase%2C 2 pseudogene 1	133.33	115.33	111.83	99.33	130.83	112	119.995	129.026	114.78	95.4637	119.608	118.4	116.212	0.075698	0.12889	0.587308	0.556997	0.999996	1.87556e-06
NC_000001.11	241497603	241519755	-	2322	gene-FH	FH	protein_coding	2271	fumarate hydratase	1304.5	1129	1209.5	1311.5	1488.17	1098	1176.5	1266.7	1240.03	1265.13	1358.6	1160.74	1244.62	-0.0326478	0.101317	-0.322233	0.747276	0.999996	1.87556e-06
NC_000001.11	241531883	241595642	+	5915	gene-KMO	KMO	protein_coding	8564	kynurenine 3-monooxygenase	3597.12	3225.87	4126.19	3529.32	4391.26	4300.5	3245.29	3619.45	4228.41	3402.94	4009.14	4545.72	3841.83	-0.0778574	0.118563	-0.656676	0.511389	0.999996	1.87556e-06
NC_000001.11	241593124	241640369	-	9851	gene-OPN3	OPN3	protein_coding	23596	opsin 3	1201.29	976.6	1473.24	1123.72	1249.08	1501.87	1083.57	1096.16	1509.56	1083.85	1140.38	1587.83	1250.23	-0.0289442	0.128242	-0.225701	0.821434	0.999996	1.87556e-06
[truncated: 45,138 more rows]

## Sheet: BACT-ic-Mut_vs_ic_WT
DESeq2_intracell_Mut_vs_intracell_WT_BACTERIA
[truncated: 2,933 more rows]

## Sheet: BACT-ic_Mut_vs_RPMI_Mut
DESeq2_intracell_Mut_vs_RPMI_Mut_BACTERIA
[truncated: 2,933 more rows]

## Sheet: BACT-ic_WT_vs_RPMI_WT
DESeq2_intracell_WT_vs_RPMI_WT_BACTERIA
[truncated: 2,933 more rows]
